# Supplementary material for: Distribution of HCV genotypes in Belgium from 2008 to 2015
Source: PLoS One. 2018 Dec 5;13(12):e0207584. doi: 10.1371/journal.pone.0207584 (PMC6281185; doi:10.1371/journal.pone.0207584)
Supplement: S1 Dataset — (XLSX) [file pone.0207584.s001.xlsx]

## Sheet: Sheet1
Age	AgeGroup	Gender	Genotype	NIS2	Province	RecordId	Region	TestMethod	YearOfDiagnosis
27	25-29	F	3	21	Brussels	AL0838B	Brussels	INNO-LIPA	2008
31	30-34	M	2	11	Antwerpen	61723037	Vlaanderen	INNO-LIPA	2008
32	30-34	M	1	21	Brussels	206506770700	Brussels	INNO-LIPA	2008
34	30-34	F	1	35	WestVlaanderen	SJ8B010537	Vlaanderen	INNO-LIPA	2008
49	45-49	M	4	23	VlaamsBrabant	16-080201-013901	Vlaanderen	INNO-LIPA	2008
51	50-54	M	3	62	Liège	0804-17475	Wallonie	INNO-LIPA	2008
61	60-64	M	4		UNK	L88212Z	UNK	INNO-LIPA	2008
69	65-69	F	1	12	Antwerpen	84476241	Vlaanderen	INNO-LIPA	2008
74	70-74	F	1	62	Liège	16-080201-011401	Wallonie	INNO-LIPA	2008
75	75-79	F	1	35	WestVlaanderen	SJ8B010539	Vlaanderen	INNO-LIPA	2008
35	35-39	F	4	62	Liège	0804-10206	Wallonie	INNO-LIPA	2008
36	35-39	M	3	44	OostVlaanderen	0804-00512	Vlaanderen	INNO-LIPA	2008
38	35-39	F	4	21	Brussels	500752910700	Brussels	INNO-LIPA	2008
40	40-44	M	1	11	Antwerpen	62012893	Vlaanderen	INNO-LIPA	2008
45	45-49	M	1	55	Hainaut	101688150700	Wallonie	INNO-LIPA	2008
47	45-49	F	1	33	WestVlaanderen	84209014	Vlaanderen	INNO-LIPA	2008
53	50-54	F	3	44	OostVlaanderen	0804-00283	Vlaanderen	INNO-LIPA	2008
48	45-49	M	3	24	VlaamsBrabant	71791222	Vlaanderen	INNO-LIPA	2008
69	65-69	F	1	82	Luxembourg	0807-17054	Wallonie	INNO-LIPA	2008
71	70-74	M	1	51	Hainaut	62263306	Wallonie	INNO-LIPA	2008
7	05-09	F	4	92	Namur	S35303L	Wallonie	INNO-LIPA	2008
26	25-29	M	3	37	WestVlaanderen	SJ8H010600	Vlaanderen	INNO-LIPA	2008
29	25-29	M	3	35	WestVlaanderen	SJ8H010478	Vlaanderen	INNO-LIPA	2008
35	35-39	M	2	21	Brussels	BD5747X	Brussels	INNO-LIPA	2008
37	35-39	M	4	21	Brussels	S23870Z	Brussels	INNO-LIPA	2008
39	35-39	M	4	83	Luxembourg	0801-11925	Wallonie	INNO-LIPA	2008
41	40-44	M	1	72	Limburg	61890216	Vlaanderen	INNO-LIPA	2008
46	45-49	M	1	11	Antwerpen	86728904	Vlaanderen	INNO-LIPA	2008
67	65-69	F	2	53	Hainaut	M02055F	Wallonie	INNO-LIPA	2008
74	70-74	M	1	23	VlaamsBrabant	A25618M	Vlaanderen	INNO-LIPA	2008
31	30-34	M	1	62	Liège	16-080901-003301	Wallonie	INNO-LIPA	2008
53	50-54	F	4		UNK	AR2729P	UNK	INNO-LIPA	2008
32	30-34	M	2	62	Liège	16-081001-000901	Wallonie	INNO-LIPA	2008
43	40-44	F	3	24	VlaamsBrabant	A40928M	Vlaanderen	INNO-LIPA	2008
49	45-49	M	3	23	VlaamsBrabant	700863680700	Vlaanderen	INNO-LIPA	2008
54	50-54	F	5	21	Brussels	501131110700	Brussels	INNO-LIPA	2008
37	35-39	M	1	92	Namur	0801-12881	Wallonie	INNO-LIPA	2008
65	65-69	M	1	12	Antwerpen	81489833	Vlaanderen	INNO-LIPA	2008
27	25-29	M	3	11	Antwerpen	ZNA0735	Vlaanderen	INNO-LIPA	2008
32	30-34	M	1	36	WestVlaanderen	62618863	Vlaanderen	INNO-LIPA	2008
38	35-39	M	1	21	Brussels	501264500700	Brussels	INNO-LIPA	2008
46	45-49	M	1	21	Brussels	501266110700	Brussels	INNO-LIPA	2008
58	55-59	F	4	21	Brussels	BD8720C	Brussels	INNO-LIPA	2008
70	70-74	F	1	53	Hainaut	J08913A	Wallonie	INNO-LIPA	2008
71	70-74	F	1	11	Antwerpen	ZNA0734	Vlaanderen	INNO-LIPA	2008
42	40-44	M	4	21	Brussels	101513270700	Brussels	INNO-LIPA	2008
43	40-44	F	3	56	Hainaut	101511680700	Wallonie	INNO-LIPA	2008
45	45-49	F	3	21	Brussels	K85930U	Brussels	INNO-LIPA	2008
46	45-49	M	1	31	WestVlaanderen	SJ8A140615	Vlaanderen	INNO-LIPA	2008
61	60-64	M	1	21	Brussels	A17069H	Brussels	INNO-LIPA	2008
68	65-69	M	1	21	Brussels	R73798S	Brussels	INNO-LIPA	2008
59	55-59	F	1	73	Limburg	84186832	Vlaanderen	INNO-LIPA	2008
76	75-79	F	1	11	Antwerpen	61824371	Vlaanderen	INNO-LIPA	2008
35	35-39	M	1	91	Namur	0801-14175	Wallonie	INNO-LIPA	2008
37	35-39	M	1	73	Limburg	84498054	Vlaanderen	INNO-LIPA	2008
37	35-39	F	4	21	Brussels	S98776A	Brussels	INNO-LIPA	2008
48	45-49	F	1	21	Brussels	S64216K	Brussels	INNO-LIPA	2008
52	50-54	M	2	62	Liège	16-080116-003901	Wallonie	INNO-LIPA	2008
20	20-24	F	1	11	Antwerpen	61863510	Vlaanderen	INNO-LIPA	2008
20	20-24	M	1	91	Namur	R41105A	Wallonie	INNO-LIPA	2008
33	30-34	M	3	11	Antwerpen	60736543	Vlaanderen	INNO-LIPA	2008
37	35-39	M	1	11	Antwerpen	61828208	Vlaanderen	INNO-LIPA	2008
40	40-44	F	1	21	Brussels	206368700700	Brussels	INNO-LIPA	2008
42	40-44	M	1	62	Liège	16-080117-009301	Wallonie	INNO-LIPA	2008
52	50-54	M	2	91	Namur	AD8132U	Wallonie	INNO-LIPA	2008
56	55-59	M	4	53	Hainaut	E75065C	Wallonie	INNO-LIPA	2008
66	65-69	F	1	21	Brussels	AK8148U	Brussels	INNO-LIPA	2008
44	40-44	M	1	21	Brussels	101526850700	Brussels	INNO-LIPA	2008
68	65-69	M	4	21	Brussels	206379350700	Brussels	INNO-LIPA	2008
68	65-69	F	1	45	OostVlaanderen	61829107	Vlaanderen	INNO-LIPA	2008
13	10-14	F	4	25	BrabantWallon	802364450700	Wallonie	INNO-LIPA	2008
24	20-24	M	1	11	Antwerpen	108-006018	Vlaanderen	INNO-LIPA	2008
27	25-29	M	1	31	WestVlaanderen	SJ8A210710	Vlaanderen	INNO-LIPA	2008
36	35-39	M	1	11	Antwerpen	ZNA0660	Vlaanderen	INNO-LIPA	2008
38	35-39	M	1	21	Brussels	AK5343B	Brussels	INNO-LIPA	2008
42	40-44	F	1	21	Brussels	L01988H	Brussels	INNO-LIPA	2008
47	45-49	F	1	21	Brussels	AK8650F	Brussels	INNO-LIPA	2008
48	45-49	M	1	11	Antwerpen	ZNA0659	Vlaanderen	INNO-LIPA	2008
52	50-54	F	2	62	Liège	16-080121-002201	Wallonie	INNO-LIPA	2008
59	55-59	M	4	21	Brussels	206398130700	Brussels	INNO-LIPA	2008
62	60-64	F	1	11	Antwerpen	82342007	Vlaanderen	INNO-LIPA	2008
68	65-69	F	1	21	Brussels	R55818U	Brussels	INNO-LIPA	2008
74	70-74	F	1	21	Brussels	H81284R	Brussels	INNO-LIPA	2008
42	40-44	M	3	42	OostVlaanderen	61815502	Vlaanderen	INNO-LIPA	2008
45	45-49	M	1	11	Antwerpen	61836896	Vlaanderen	INNO-LIPA	2008
47	45-49	F	1	62	Liège	16-080122-012001	Wallonie	INNO-LIPA	2008
61	60-64	F	4	41	OostVlaanderen	206408920700	Vlaanderen	INNO-LIPA	2008
66	65-69	F	5	53	Hainaut	H92057U	Wallonie	INNO-LIPA	2008
71	70-74	M	1	62	Liège	16-080122-005301	Wallonie	INNO-LIPA	2008
79	75-79	F	1	21	Brussels	AK8912K	Brussels	INNO-LIPA	2008
38	35-39	F	3	34	WestVlaanderen	S28836D	Vlaanderen	INNO-LIPA	2008
38	35-39	M	4	63	Liège	16-080123-004201	Wallonie	INNO-LIPA	2008
39	35-39	M	4	62	Liège	16-080123-008901	Wallonie	INNO-LIPA	2008
40	40-44	M	3	25	BrabantWallon	UCL002	Wallonie	INNO-LIPA	2008
40	40-44	M	1	21	Brussels	P98471M	Brussels	INNO-LIPA	2008
40	40-44	M	1	21	Brussels	D26385R	Brussels	INNO-LIPA	2008
45	45-49	M	3	61	Liège	16-080123-003401	Wallonie	INNO-LIPA	2008
45	45-49	M	1	57	Hainaut	BE2356X	Wallonie	INNO-LIPA	2008
47	45-49	F	1	62	Liège	16-080123-004001	Wallonie	INNO-LIPA	2008
56	55-59	F	2	11	Antwerpen	ZNA0662	Vlaanderen	INNO-LIPA	2008
62	60-64	F	2	71	Limburg	61784708	Vlaanderen	INNO-LIPA	2008
31	30-34	M	1	63	Liège	16-080124-010701	Wallonie	INNO-LIPA	2008
44	40-44	F	1	23	VlaamsBrabant	J38728D	Vlaanderen	INNO-LIPA	2008
51	50-54	F	2	23	VlaamsBrabant	500600610700	Vlaanderen	INNO-LIPA	2008
42	40-44	F	4	21	Brussels	206446370700	Brussels	INNO-LIPA	2008
43	40-44	F	1	84	Luxembourg	S30245M	Wallonie	INNO-LIPA	2008
68	65-69	F	4	21	Brussels	AK9579B	Brussels	INNO-LIPA	2008
76	75-79	F	1	35	WestVlaanderen	SJ8A250568	Vlaanderen	INNO-LIPA	2008
20	20-24	M	1	53	Hainaut	J00894R	Wallonie	INNO-LIPA	2008
25	25-29	M	1	43	OostVlaanderen	72835390	Vlaanderen	INNO-LIPA	2008
33	30-34	M	3	11	Antwerpen	61855300	Vlaanderen	INNO-LIPA	2008
47	45-49	M	2	12	Antwerpen	80670136	Vlaanderen	INNO-LIPA	2008
48	45-49	M	3	12	Antwerpen	85982437	Vlaanderen	INNO-LIPA	2008
48	45-49	M	1	13	Antwerpen	87616140	Vlaanderen	INNO-LIPA	2008
48	45-49	M	1	12	Antwerpen	87614327	Vlaanderen	INNO-LIPA	2008
54	50-54	M	3	11	Antwerpen	83168302	Vlaanderen	INNO-LIPA	2008
27	25-29	F	1	21	Brussels	61858809	Brussels	INNO-LIPA	2008
42	40-44	M	1	21	Brussels	31839	Brussels	INNO-LIPA	2008
42	40-44	M	1	62	Liège	0801-17809	Wallonie	INNO-LIPA	2008
44	40-44	M	4	21	Brussels	206471880700	Brussels	INNO-LIPA	2008
46	45-49	F	3	21	Brussels	500610980700	Brussels	INNO-LIPA	2008
46	45-49	F	1	11	Antwerpen	61206942	Vlaanderen	INNO-LIPA	2008
47	45-49	F	1	73	Limburg	61865903	Vlaanderen	INNO-LIPA	2008
37	35-39	M	3	35	WestVlaanderen	SJ8A300674	Vlaanderen	INNO-LIPA	2008
42	40-44	M	1	85	Luxembourg	0801-18218	Wallonie	INNO-LIPA	2008
48	45-49	M	3	21	Brussels	500613370700	Brussels	INNO-LIPA	2008
62	60-64	F	3	23	VlaamsBrabant	206479420700	Vlaanderen	INNO-LIPA	2008
34	30-34	F	2	25	BrabantWallon	J68734D	Wallonie	INNO-LIPA	2008
35	35-39	M	3	62	Liège	16-080131-003501	Wallonie	INNO-LIPA	2008
38	35-39	M	3	73	Limburg	84099274	Vlaanderen	INNO-LIPA	2008
42	40-44	F	3	92	Namur	H85419M	Wallonie	INNO-LIPA	2008
43	40-44	M	1	21	Brussels	193094810700	Brussels	INNO-LIPA	2008
54	50-54	M	5	71	Limburg	86674728	Vlaanderen	INNO-LIPA	2008
77	75-79	M	1	73	Limburg	61038063	Vlaanderen	INNO-LIPA	2008
81	80-84	F	1	62	Liège	16-080131-004001	Wallonie	INNO-LIPA	2008
28	25-29	M	3	11	Antwerpen	61805644	Vlaanderen	INNO-LIPA	2008
36	35-39	M	3	62	Liège	0803-12141	Wallonie	INNO-LIPA	2008
68	65-69	F	2	63	Liège	16-080102-005301	Wallonie	INNO-LIPA	2008
54	50-54	M	1	12	Antwerpen	61953576	Vlaanderen	INNO-LIPA	2008
15	15-19	M	3	21	Brussels	T66668U	Brussels	INNO-LIPA	2008
53	50-54	M	1	21	Brussels	AL7361B	Brussels	INNO-LIPA	2008
43	40-44	F	1	21	Brussels	AP1578T	Brussels	INNO-LIPA	2008
44	40-44	F	2	23	VlaamsBrabant	62127386	Vlaanderen	INNO-LIPA	2008
45	45-49	M	1	11	Antwerpen	80304611	Vlaanderen	INNO-LIPA	2008
55	55-59	M	3	11	Antwerpen	70860390	Vlaanderen	INNO-LIPA	2008
55	55-59	M	3	11	Antwerpen	ZNA0939	Vlaanderen	INNO-LIPA	2008
59	55-59	M	1	21	Brussels	BD5189L	Brussels	INNO-LIPA	2008
29	25-29	M	3	62	Liège	16-080702-008601	Wallonie	INNO-LIPA	2008
33	30-34	M	1	21	Brussels	207869490700	Brussels	INNO-LIPA	2008
34	30-34	M	3	92	Namur	BE5156J	Wallonie	INNO-LIPA	2008
52	50-54	M	2	11	Antwerpen	77084465	Vlaanderen	INNO-LIPA	2008
68	65-69	F	3	31	WestVlaanderen	62229984	Vlaanderen	INNO-LIPA	2008
69	65-69	F	1	23	VlaamsBrabant	74174400	Vlaanderen	INNO-LIPA	2008
25	25-29	F	1	34	WestVlaanderen	62396171	Vlaanderen	INNO-LIPA	2008
33	30-34	F	1	11	Antwerpen	62399399	Vlaanderen	INNO-LIPA	2008
46	45-49	M	1	21	Brussels	201996	Brussels	INNO-LIPA	2008
48	45-49	M	1	21	Brussels	102007550700	Brussels	INNO-LIPA	2008
60	60-64	M	2	62	Liège	16-080902-010701	Wallonie	INNO-LIPA	2008
28	25-29	F	1	62	Liège	0810-52269	Wallonie	INNO-LIPA	2008
51	50-54	M	3	21	Brussels	192320990700	Brussels	INNO-LIPA	2008
23	20-24	M	1	63	Liège	16-081202-001102	Wallonie	INNO-LIPA	2008
26	25-29	F	3	62	Liège	16-081202-000702	Wallonie	INNO-LIPA	2008
28	25-29	F	2	11	Antwerpen	62618988	Vlaanderen	INNO-LIPA	2008
31	30-34	M	3	71	Limburg	89473128	Vlaanderen	INNO-LIPA	2008
32	30-34	F	3	11	Antwerpen	62623194	Vlaanderen	INNO-LIPA	2008
46	45-49	M	3	34	WestVlaanderen	62621768	Vlaanderen	INNO-LIPA	2008
58	55-59	M	1	21	Brussels	102219110700	Brussels	INNO-LIPA	2008
80	80-84	M	1	72	Limburg	62600515	Vlaanderen	INNO-LIPA	2008
35	35-39	M	1	24	VlaamsBrabant	101583330700	Vlaanderen	INNO-LIPA	2008
46	45-49	F	1	85	Luxembourg	SSO	Wallonie	INNO-LIPA	2008
52	50-54	M	2	62	Liège	0802-13064	Wallonie	INNO-LIPA	2008
53	50-54	F	4	21	Brussels	B77276J	Brussels	INNO-LIPA	2008
76	75-79	F	1	71	Limburg	77224467	Vlaanderen	INNO-LIPA	2008
32	30-34	M	1	31	WestVlaanderen	SJ8B140608	Vlaanderen	INNO-LIPA	2008
51	50-54	F	4	24	VlaamsBrabant	70965603	Vlaanderen	INNO-LIPA	2008
75	75-79	F	1	45	OostVlaanderen	78967924	Vlaanderen	INNO-LIPA	2008
47	45-49	M	1	11	Antwerpen	ZNA0669	Vlaanderen	INNO-LIPA	2008
49	45-49	F	1	11	Antwerpen	ZNA0668	Vlaanderen	INNO-LIPA	2008
71	70-74	F	1	23	VlaamsBrabant	61917001	Vlaanderen	INNO-LIPA	2008
60	60-64	F	4	21	Brussels	700481930700	Brussels	INNO-LIPA	2008
35	35-39	M	3	23	VlaamsBrabant	BR2516P	Vlaanderen	INNO-LIPA	2008
36	35-39	M	4	21	Brussels	600872790700	Brussels	INNO-LIPA	2008
39	35-39	M	3	21	Brussels	101594950700	Brussels	INNO-LIPA	2008
47	45-49	M	1	56	Hainaut	D69043X	Wallonie	INNO-LIPA	2008
54	50-54	F	4	11	Antwerpen	ZNA0670	Vlaanderen	INNO-LIPA	2008
63	60-64	F	4	21	Brussels	16-080218-001601	Brussels	INNO-LIPA	2008
26	25-29	F	1	61	Liège	16-080219-011101	Wallonie	INNO-LIPA	2008
32	30-34	M	2	11	Antwerpen	ZNA0672	Vlaanderen	INNO-LIPA	2008
33	30-34	M	2	13	Antwerpen	61924494	Vlaanderen	INNO-LIPA	2008
35	35-39	M	4	11	Antwerpen	ZNA0671	Vlaanderen	INNO-LIPA	2008
46	45-49	F	1	31	WestVlaanderen	SJ8B190488	Vlaanderen	INNO-LIPA	2008
50	50-54	M	4	21	Brussels	B65787K	Brussels	INNO-LIPA	2008
59	55-59	F	3	21	Brussels	206663580700	Brussels	INNO-LIPA	2008
60	60-64	M	1	85	Luxembourg	SGU	Wallonie	INNO-LIPA	2008
66	65-69	M	1	32	WestVlaanderen	70703970	Vlaanderen	INNO-LIPA	2008
77	75-79	M	1	62	Liège	0802-14530	Wallonie	INNO-LIPA	2008
83	80-84	F	1	51	Hainaut	61919841	Wallonie	INNO-LIPA	2008
26	25-29	F	1	11	Antwerpen	ZNA0673	Vlaanderen	INNO-LIPA	2008
26	25-29	M	4	11	Antwerpen	UZG-0063	Vlaanderen	INNO-LIPA	2008
33	30-34	M	2	11	Antwerpen	ZNA0929	Vlaanderen	INNO-LIPA	2008
46	45-49	M	4	11	Antwerpen	61924163	Vlaanderen	INNO-LIPA	2008
47	45-49	M	1	62	Liège	0802-15165	Wallonie	INNO-LIPA	2008
53	50-54	M	1	11	Antwerpen	87891545	Vlaanderen	INNO-LIPA	2008
53	50-54	M	3	21	Brussels	P39698L	Brussels	INNO-LIPA	2008
66	65-69	M	5	34	WestVlaanderen	61928164	Vlaanderen	INNO-LIPA	2008
26	25-29	M	1	38	WestVlaanderen	SJ8B210925	Vlaanderen	INNO-LIPA	2008
59	55-59	F	1	62	Liège	16-080221-002301	Wallonie	INNO-LIPA	2008
32	30-34	M	3	12	Antwerpen	61932000	Vlaanderen	INNO-LIPA	2008
40	40-44	M	3	62	Liège	16-080222-004201	Wallonie	INNO-LIPA	2008
46	45-49	M	3	31	WestVlaanderen	SJ8B220718	Vlaanderen	INNO-LIPA	2008
74	70-74	F	1	45	OostVlaanderen	61932679	Vlaanderen	INNO-LIPA	2008
46	45-49	M	4	24	VlaamsBrabant	81299240	Vlaanderen	INNO-LIPA	2008
52	50-54	F	1	73	Limburg	77076446	Vlaanderen	INNO-LIPA	2008
24	20-24	M	4	24	VlaamsBrabant	84721117	Vlaanderen	INNO-LIPA	2008
24	20-24	F	3	23	VlaamsBrabant	101611530700	Vlaanderen	INNO-LIPA	2008
32	30-34	M	1	11	Antwerpen	ZNA0674	Vlaanderen	INNO-LIPA	2008
34	30-34	M	2	44	OostVlaanderen	UZG-0069	Vlaanderen	INNO-LIPA	2008
42	40-44	M	3	21	Brussels	101611260700	Brussels	INNO-LIPA	2008
52	50-54	F	1	11	Antwerpen	61158523	Vlaanderen	INNO-LIPA	2008
53	50-54	M	1	11	Antwerpen	61950184	Vlaanderen	INNO-LIPA	2008
54	50-54	F	1	21	Brussels	206739420700	Brussels	INNO-LIPA	2008
22	20-24	M	3	62	Liège	16-080227-004501	Wallonie	INNO-LIPA	2008
27	25-29	F	1	21	Brussels	AL4538R	Brussels	INNO-LIPA	2008
38	35-39	F	3	31	WestVlaanderen	SJ8B270618	Vlaanderen	INNO-LIPA	2008
46	45-49	M	1	85	Luxembourg	0802-16748	Wallonie	INNO-LIPA	2008
48	45-49	M	3	11	Antwerpen	ZNA0675	Vlaanderen	INNO-LIPA	2008
74	70-74	M	4	81	Luxembourg	0802-16753	Wallonie	INNO-LIPA	2008
33	30-34	M	3	62	Liège	0803-12144	Wallonie	INNO-LIPA	2008
54	50-54	M	1	57	Hainaut	BE3464H	Wallonie	INNO-LIPA	2008
66	65-69	M	1	51	Hainaut	A51961E	Wallonie	INNO-LIPA	2008
82	80-84	F	5	31	WestVlaanderen	61852844	Vlaanderen	INNO-LIPA	2008
24	20-24	F	3	24	VlaamsBrabant	83600577	Vlaanderen	INNO-LIPA	2008
29	25-29	M	1	21	Brussels	C56766R	Brussels	INNO-LIPA	2008
39	35-39	M	1	42	OostVlaanderen	61958039	Vlaanderen	INNO-LIPA	2008
53	50-54	M	4	11	Antwerpen	61959573	Vlaanderen	INNO-LIPA	2008
54	50-54	M	3	35	WestVlaanderen	SJ8B290519	Vlaanderen	INNO-LIPA	2008
57	55-59	M	1	21	Brussels	BE5650W	Brussels	INNO-LIPA	2008
31	30-34	F	1	13	Antwerpen	61785051	Vlaanderen	INNO-LIPA	2008
49	45-49	M	1	13	Antwerpen	61785077	Vlaanderen	INNO-LIPA	2008
42	40-44	M	1	24	VlaamsBrabant	77542918	Vlaanderen	INNO-LIPA	2008
47	45-49	M	3	62	Liège	0803-10221	Wallonie	INNO-LIPA	2008
49	45-49	F	1	23	VlaamsBrabant	B15448T	Vlaanderen	INNO-LIPA	2008
53	50-54	F	1	31	WestVlaanderen	SJ8C030776	Vlaanderen	INNO-LIPA	2008
78	75-79	M	1	21	Brussels	101622500700	Brussels	INNO-LIPA	2008
35	35-39	M	4	13	Antwerpen	62039045	Vlaanderen	INNO-LIPA	2008
46	45-49	F	1	11	Antwerpen	83559385	Vlaanderen	INNO-LIPA	2008
57	55-59	F	1	21	Brussels	BJ2437T	Brussels	INNO-LIPA	2008
68	65-69	M	5	34	WestVlaanderen	62039193	Vlaanderen	INNO-LIPA	2008
45	45-49	M	3	21	Brussels	101822520700	Brussels	INNO-LIPA	2008
48	45-49	M	3	12	Antwerpen	62192349	Vlaanderen	INNO-LIPA	2008
60	60-64	F	1	45	OostVlaanderen	62193180	Vlaanderen	INNO-LIPA	2008
63	60-64	F	4	83	Luxembourg	0803-11228	Wallonie	INNO-LIPA	2008
77	75-79	F	5	34	WestVlaanderen	62193206	Vlaanderen	INNO-LIPA	2008
79	75-79	F	1	85	Luxembourg	YNO	Wallonie	INNO-LIPA	2008
36	35-39	M	3	12	Antwerpen	62273677	Vlaanderen	INNO-LIPA	2008
25	25-29	F	3	11	Antwerpen	62398755	Vlaanderen	INNO-LIPA	2008
36	35-39	M	3	11	Antwerpen	108-068891	Vlaanderen	INNO-LIPA	2008
49	45-49	M	3	92	Namur	BD6818B	Wallonie	INNO-LIPA	2008
60	60-64	M	4	21	Brussels	D69569E	Brussels	INNO-LIPA	2008
60	60-64	M	4	62	Liège	16-080903-004601	Wallonie	INNO-LIPA	2008
3	00-04	F	1	25	BrabantWallon	U31278K	Wallonie	INNO-LIPA	2008
32	30-34	F	3	11	Antwerpen	62420138	Vlaanderen	INNO-LIPA	2008
32	30-34	F	3	11	Antwerpen	ZNA0950	Vlaanderen	INNO-LIPA	2008
32	30-34	F	1	11	Antwerpen	MI 0809 6972	Vlaanderen	INNO-LIPA	2008
33	30-34	M	1	11	Antwerpen	MI 0809 9605	Vlaanderen	INNO-LIPA	2008
35	35-39	F	3	11	Antwerpen	MI 0809 9664	Vlaanderen	INNO-LIPA	2008
43	40-44	M	1	31	WestVlaanderen	SJ8J060578	Vlaanderen	INNO-LIPA	2008
46	45-49	F	1	21	Brussels	208665820700	Brussels	INNO-LIPA	2008
51	50-54	M	1	43	OostVlaanderen	0803-05977	Vlaanderen	INNO-LIPA	2008
65	65-69	F	1	57	Hainaut	P95774J	Wallonie	INNO-LIPA	2008
74	70-74	F	1	45	OostVlaanderen	62413844	Vlaanderen	INNO-LIPA	2008
75	75-79	F	1	11	Antwerpen	62473475	Vlaanderen	INNO-LIPA	2008
31	30-34	M	3	21	Brussels	102150290700	Brussels	INNO-LIPA	2008
56	55-59	F	4	43	OostVlaanderen	0811-00806	Vlaanderen	INNO-LIPA	2008
24	20-24	M	2	13	Antwerpen	70166012	Vlaanderen	INNO-LIPA	2008
29	25-29	F	3	62	Liège	0803-12746	Wallonie	INNO-LIPA	2008
74	70-74	F	1	38	WestVlaanderen	62577747	Vlaanderen	INNO-LIPA	2008
25	25-29	F	3	41	OostVlaanderen	ZNA0680	Vlaanderen	INNO-LIPA	2008
32	30-34	F	1	11	Antwerpen	61998456	Vlaanderen	INNO-LIPA	2008
40	40-44	M	3	73	Limburg	86803343	Vlaanderen	INNO-LIPA	2008
40	40-44	M	1	62	Liège	16-080313-010901	Wallonie	INNO-LIPA	2008
50	50-54	M	4	62	Liège	0803-13255	Wallonie	INNO-LIPA	2008
70	70-74	F	1	21	Brussels	R52712M	Brussels	INNO-LIPA	2008
24	20-24	M	1	31	WestVlaanderen	SJ8C140622	Vlaanderen	INNO-LIPA	2008
27	25-29	F	1	61	Liège	16-080314-005701	Wallonie	INNO-LIPA	2008
31	30-34	F	3	21	Brussels	300539700700	Brussels	INNO-LIPA	2008
35	35-39	M	4	11	Antwerpen	ZNA0931	Vlaanderen	INNO-LIPA	2008
41	40-44	M	3	92	Namur	T97154B	Wallonie	INNO-LIPA	2008
45	45-49	M	1	53	Hainaut	BE5120T	Wallonie	INNO-LIPA	2008
81	80-84	F	4	44	OostVlaanderen	0803-09041	Vlaanderen	INNO-LIPA	2008
32	30-34	M	2	62	Liège	16-080317-001101	Wallonie	INNO-LIPA	2008
38	35-39	M	2	71	Limburg	61926309	Vlaanderen	INNO-LIPA	2008
42	40-44	M	1	21	Brussels	193085120700	Brussels	INNO-LIPA	2008
43	40-44	M	4	71	Limburg	61644159	Vlaanderen	INNO-LIPA	2008
63	60-64	F	4	21	Brussels	600962060700	Brussels	INNO-LIPA	2008
64	60-64	F	1	23	VlaamsBrabant	61856126	Vlaanderen	INNO-LIPA	2008
65	65-69	F	3	62	Liège	16-080317-007601	Wallonie	INNO-LIPA	2008
69	65-69	F	1	12	Antwerpen	61996674	Vlaanderen	INNO-LIPA	2008
84	80-84	F	1	11	Antwerpen	ZNA0932	Vlaanderen	INNO-LIPA	2008
40	40-44	M	3	21	Brussels	500724640700	Brussels	INNO-LIPA	2008
40	40-44	M	4	31	WestVlaanderen	SJ8C180588	Vlaanderen	INNO-LIPA	2008
69	65-69	F	4	11	Antwerpen	62007091	Vlaanderen	INNO-LIPA	2008
27	25-29	M	1	21	Brussels	206945120700	Brussels	INNO-LIPA	2008
32	30-34	M	1	12	Antwerpen	87715223	Vlaanderen	INNO-LIPA	2008
43	40-44	M	1	92	Namur	R46713F	Wallonie	INNO-LIPA	2008
28	25-29	M	1	34	WestVlaanderen	SJ8C200592	Vlaanderen	INNO-LIPA	2008
29	25-29	M	3	81	Luxembourg	16-080320-002501	Wallonie	INNO-LIPA	2008
40	40-44	M	2	62	Liège	16-080320-009701	Wallonie	INNO-LIPA	2008
75	75-79	F	1	44	OostVlaanderen	0803-13532	Vlaanderen	INNO-LIPA	2008
40	40-44	M	1	62	Liège	0803-15601	Wallonie	INNO-LIPA	2008
41	40-44	M	1	21	Brussels	101668020700	Brussels	INNO-LIPA	2008
41	40-44	F	1	11	Antwerpen	62011317	Vlaanderen	INNO-LIPA	2008
44	40-44	F	1	11	Antwerpen	62022454	Vlaanderen	INNO-LIPA	2008
44	40-44	M	3	35	WestVlaanderen	SJ8C210741	Vlaanderen	INNO-LIPA	2008
46	45-49	M	1	63	Liège	16-080321-007701	Wallonie	INNO-LIPA	2008
53	50-54	F	1	11	Antwerpen	60578705	Vlaanderen	INNO-LIPA	2008
53	50-54	M	1	23	VlaamsBrabant	500732560700	Vlaanderen	INNO-LIPA	2008
55	55-59	F	2	53	Hainaut	C33932X	Wallonie	INNO-LIPA	2008
56	55-59	F	1	23	VlaamsBrabant	61127700	Vlaanderen	INNO-LIPA	2008
60	60-64	F	4	21	Brussels	BD6462R	Brussels	INNO-LIPA	2008
70	70-74	F	1	71	Limburg	83924944	Vlaanderen	INNO-LIPA	2008
28	25-29	M	3	11	Antwerpen	ZNA0681	Vlaanderen	INNO-LIPA	2008
33	30-34	M	1	23	VlaamsBrabant	101671070700	Vlaanderen	INNO-LIPA	2008
38	35-39	M	3	62	Liège	16-080325-010001	Wallonie	INNO-LIPA	2008
36	35-39	F	3	35	WestVlaanderen	SJ8C260564	Vlaanderen	INNO-LIPA	2008
51	50-54	F	1	45	OostVlaanderen	60958386	Vlaanderen	INNO-LIPA	2008
57	55-59	M	1	51	Hainaut	62020227	Wallonie	INNO-LIPA	2008
61	60-64	F	1	38	WestVlaanderen	62020177	Vlaanderen	INNO-LIPA	2008
74	70-74	M	1	11	Antwerpen	ZNA0682	Vlaanderen	INNO-LIPA	2008
76	75-79	F	1	51	Hainaut	79743118	Wallonie	INNO-LIPA	2008
35	35-39	M	3	52	Hainaut	U54773L	Wallonie	INNO-LIPA	2008
40	40-44	F	3	11	Antwerpen	ZNA0934	Vlaanderen	INNO-LIPA	2008
57	55-59	M	1	13	Antwerpen	82399023	Vlaanderen	INNO-LIPA	2008
64	60-64	M	1		UNK	T24192A	UNK	INNO-LIPA	2008
72	70-74	M	4	11	Antwerpen	ZNA0933	Vlaanderen	INNO-LIPA	2008
44	40-44	M	3	21	Brussels	500746620700	Brussels	INNO-LIPA	2008
48	45-49	F	2	21	Brussels	101678820700	Brussels	INNO-LIPA	2008
39	35-39	M	3	11	Antwerpen	ZNA0683	Vlaanderen	INNO-LIPA	2008
43	40-44	M	5	31	WestVlaanderen	SJ8A040643	Vlaanderen	INNO-LIPA	2008
48	45-49	M	6	21	Brussels	L75669H	Brussels	INNO-LIPA	2008
49	45-49	F	1	25	BrabantWallon	E70578W	Wallonie	INNO-LIPA	2008
73	70-74	F	1	21	Brussels	J82162P	Brussels	INNO-LIPA	2008
28	25-29	M	3	62	Liège	16-080204-006101	Wallonie	INNO-LIPA	2008
33	30-34	F	4	21	Brussels	BD6494B	Brussels	INNO-LIPA	2008
37	35-39	M	1	62	Liège	16-080204-005901	Wallonie	INNO-LIPA	2008
39	35-39	M	1	21	Brussels	206527400700	Brussels	INNO-LIPA	2008
41	40-44	M	3	11	Antwerpen	84022722	Vlaanderen	INNO-LIPA	2008
44	40-44	M	3	23	VlaamsBrabant	79746269	Vlaanderen	INNO-LIPA	2008
46	45-49	M	4	11	Antwerpen	61874715	Vlaanderen	INNO-LIPA	2008
55	55-59	F	4	21	Brussels	M50255X	Brussels	INNO-LIPA	2008
57	55-59	M	2	25	BrabantWallon	M76330X	Wallonie	INNO-LIPA	2008
58	55-59	F	1	61	Liège	16-080204-001201	Wallonie	INNO-LIPA	2008
60	60-64	M	2	25	BrabantWallon	E39034H	Wallonie	INNO-LIPA	2008
62	60-64	F	1	21	Brussels	R98491X	Brussels	INNO-LIPA	2008
65	65-69	F	1	52	Hainaut	H93092E	Wallonie	INNO-LIPA	2008
72	70-74	F	1	62	Liège	16-080204-000901	Wallonie	INNO-LIPA	2008
72	70-74	M	1	11	Antwerpen	61873477	Vlaanderen	INNO-LIPA	2008
79	75-79	F	5	11	Antwerpen	61885083	Vlaanderen	INNO-LIPA	2008
80	80-84	M	4	31	WestVlaanderen	SJ8B040549	Vlaanderen	INNO-LIPA	2008
28	25-29	M	1	31	WestVlaanderen	SJ8C040819	Vlaanderen	INNO-LIPA	2008
40	40-44	M	1	24	VlaamsBrabant	85329696	Vlaanderen	INNO-LIPA	2008
44	40-44	M	1	21	Brussels	101627120700	Brussels	INNO-LIPA	2008
73	70-74	M	1	24	VlaamsBrabant	71275028	Vlaanderen	INNO-LIPA	2008
74	70-74	F	1	21	Brussels	R93391K	Brussels	INNO-LIPA	2008
41	40-44	F	3	44	OostVlaanderen	0804-02952	Vlaanderen	INNO-LIPA	2008
42	40-44	M	2	62	Liège	0804-11177	Wallonie	INNO-LIPA	2008
48	45-49	F	4	24	VlaamsBrabant	101696330700	Vlaanderen	INNO-LIPA	2008
52	50-54	M	1	11	Antwerpen	62034533	Vlaanderen	INNO-LIPA	2008
36	35-39	M	5	73	Limburg	82035833	Vlaanderen	INNO-LIPA	2008
38	35-39	M	3	21	Brussels	T84502X	Brussels	INNO-LIPA	2008
47	45-49	F	1	23	VlaamsBrabant	M97772B	Vlaanderen	INNO-LIPA	2008
48	45-49	M	3	62	Liège	16-080604-003901	Wallonie	INNO-LIPA	2008
0	00-04	F	2		UNK	16-080704-005501	UNK	INNO-LIPA	2008
0	00-04	M	2		UNK	16-080704-005601	UNK	INNO-LIPA	2008
30	30-34	F	1	23	VlaamsBrabant	101896850700	Vlaanderen	INNO-LIPA	2008
37	35-39	M	2	21	Brussels	207893820700	Brussels	INNO-LIPA	2008
40	40-44	M	1	53	Hainaut	BE5217D	Wallonie	INNO-LIPA	2008
40	40-44	M	3	23	VlaamsBrabant	R39233C	Vlaanderen	INNO-LIPA	2008
44	40-44	M	1	21	Brussels	M41418W	Brussels	INNO-LIPA	2008
48	45-49	F	3	21	Brussels	BD5274F	Brussels	INNO-LIPA	2008
48	45-49	M	3		UNK	16-080704-003801	UNK	INNO-LIPA	2008
53	50-54	M	1	54	Hainaut	BD5259H	Wallonie	INNO-LIPA	2008
64	60-64	F	1	31	WestVlaanderen	SJ8G040647	Vlaanderen	INNO-LIPA	2008
68	65-69	M	1	72	Limburg	85854305	Vlaanderen	INNO-LIPA	2008
71	70-74	M	1	23	VlaamsBrabant	BD5252Z	Vlaanderen	INNO-LIPA	2008
32	30-34	M	1	11	Antwerpen	ZNA0707	Vlaanderen	INNO-LIPA	2008
43	40-44	F	1	21	Brussels	101954070700	Brussels	INNO-LIPA	2008
34	30-34	M	3	23	VlaamsBrabant	62396528	Vlaanderen	INNO-LIPA	2008
63	60-64	M	1	12	Antwerpen	88726526	Vlaanderen	INNO-LIPA	2008
63	60-64	M	2	44	OostVlaanderen	SJ8I040749	Vlaanderen	INNO-LIPA	2008
11	10-14	M	4	21	Brussels	T58902L	Brussels	INNO-LIPA	2008
19	15-19	M	3	23	VlaamsBrabant	62553268	Vlaanderen	INNO-LIPA	2008
35	35-39	F	1	11	Antwerpen	ZNA0724	Vlaanderen	INNO-LIPA	2008
35	35-39	M	4	23	VlaamsBrabant	208962040700	Vlaanderen	INNO-LIPA	2008
48	45-49	M	1	53	Hainaut	BD8662L	Wallonie	INNO-LIPA	2008
40	40-44	M	2	11	Antwerpen	62625421	Vlaanderen	INNO-LIPA	2008
42	40-44	M	4	73	Limburg	88946330	Vlaanderen	INNO-LIPA	2008
45	45-49	F	4	23	VlaamsBrabant	60345766	Vlaanderen	INNO-LIPA	2008
75	75-79	M	1	62	Liège	16-080414-001501	Wallonie	INNO-LIPA	2008
40	40-44	M	1	21	Brussels	101719340700	Brussels	INNO-LIPA	2008
50	50-54	M	3	23	VlaamsBrabant	62071030	Vlaanderen	INNO-LIPA	2008
58	55-59	M	1	21	Brussels	62066287	Brussels	INNO-LIPA	2008
29	25-29	M	1	11	Antwerpen	ZNA0687	Vlaanderen	INNO-LIPA	2008
30	30-34	M	3	21	Brussels	AM0399H	Brussels	INNO-LIPA	2008
39	35-39	F	4	11	Antwerpen	ZNA0686	Vlaanderen	INNO-LIPA	2008
46	45-49	M	4	23	VlaamsBrabant	101721340700	Vlaanderen	INNO-LIPA	2008
50	50-54	M	3	23	VlaamsBrabant	SJ8D160664	Vlaanderen	INNO-LIPA	2008
54	50-54	M	3	91	Namur	0804-14302	Wallonie	INNO-LIPA	2008
63	60-64	F	2	44	OostVlaanderen	61768917	Vlaanderen	INNO-LIPA	2008
41	40-44	M	1	44	OostVlaanderen	84545573	Vlaanderen	INNO-LIPA	2008
49	45-49	F	1	23	VlaamsBrabant	M62009D	Vlaanderen	INNO-LIPA	2008
53	50-54	F	4	21	Brussels	207204340700	Brussels	INNO-LIPA	2008
57	55-59	F	1	57	Hainaut	BE2339W	Wallonie	INNO-LIPA	2008
56	55-59	M	2	21	Brussels	101727190700	Brussels	INNO-LIPA	2008
58	55-59	M	1	21	Brussels	46222	Brussels	INNO-LIPA	2008
36	35-39	M	3	44	OostVlaanderen	0804-13502	Vlaanderen	INNO-LIPA	2008
34	30-34	M	4	62	Liège	16-080421-006801	Wallonie	INNO-LIPA	2008
36	35-39	M	1	24	VlaamsBrabant	86256534	Vlaanderen	INNO-LIPA	2008
37	35-39	M	1	41	OostVlaanderen	89335095	Vlaanderen	INNO-LIPA	2008
41	40-44	M	3	46	OostVlaanderen	87676003	Vlaanderen	INNO-LIPA	2008
41	40-44	M	1	42	OostVlaanderen	89558266	Vlaanderen	INNO-LIPA	2008
49	45-49	F	1	11	Antwerpen	ZNA0688	Vlaanderen	INNO-LIPA	2008
58	55-59	M	1	23	VlaamsBrabant	87480588	Vlaanderen	INNO-LIPA	2008
82	80-84	M	1	46	OostVlaanderen	87196838	Vlaanderen	INNO-LIPA	2008
38	35-39	F	1	11	Antwerpen	ZNA0689	Vlaanderen	INNO-LIPA	2008
45	45-49	M	4	21	Brussels	J84851B	Brussels	INNO-LIPA	2008
48	45-49	M	4	23	VlaamsBrabant	D68013H	Vlaanderen	INNO-LIPA	2008
59	55-59	F	1	38	WestVlaanderen	75935007	Vlaanderen	INNO-LIPA	2008
64	60-64	F	2	21	Brussels	500799540700	Brussels	INNO-LIPA	2008
26	25-29	M	1	11	Antwerpen	62029228	Vlaanderen	INNO-LIPA	2008
44	40-44	F	1	21	Brussels	R21064S	Brussels	INNO-LIPA	2008
72	70-74	F	1	21	Brussels	B76442X	Brussels	INNO-LIPA	2008
52	50-54	M	1	21	Brussels	101740910700	Brussels	INNO-LIPA	2008
72	70-74	M	1	21	Brussels	207270010700	Brussels	INNO-LIPA	2008
29	25-29	M	1	62	Liège	0806-15592	Wallonie	INNO-LIPA	2008
44	40-44	M	3	24	VlaamsBrabant	82814153	Vlaanderen	INNO-LIPA	2008
55	55-59	M	2	63	Liège	16-080425-003801	Wallonie	INNO-LIPA	2008
62	60-64	F	1		UNK	RDE	UNK	INNO-LIPA	2008
26	25-29	F	1	11	Antwerpen	ZNA0690	Vlaanderen	INNO-LIPA	2008
31	30-34	F	1	24	VlaamsBrabant	85760742	Vlaanderen	INNO-LIPA	2008
35	35-39	F	1	23	VlaamsBrabant	85646966	Vlaanderen	INNO-LIPA	2008
38	35-39	M	3	31	WestVlaanderen	193109550700	Vlaanderen	INNO-LIPA	2008
55	55-59	F	1	25	BrabantWallon	P31991L	Wallonie	INNO-LIPA	2008
65	65-69	F	1	23	VlaamsBrabant	62106281	Vlaanderen	INNO-LIPA	2008
72	70-74	F	1	21	Brussels	207299760700	Brussels	INNO-LIPA	2008
80	80-84	M	1	45	OostVlaanderen	62102256	Vlaanderen	INNO-LIPA	2008
32	30-34	M	1	71	Limburg	62104526	Vlaanderen	INNO-LIPA	2008
34	30-34	M	3	25	BrabantWallon	207309700700	Wallonie	INNO-LIPA	2008
35	35-39	M	6	11	Antwerpen	62110820	Vlaanderen	INNO-LIPA	2008
43	40-44	M	4	21	Brussels	500816210700	Brussels	INNO-LIPA	2008
45	45-49	F	1	11	Antwerpen	62110879	Vlaanderen	INNO-LIPA	2008
57	55-59	M	1	38	WestVlaanderen	85420644	Vlaanderen	INNO-LIPA	2008
21	20-24	M	3	21	Brussels	101752570700	Brussels	INNO-LIPA	2008
28	25-29	M	4	34	WestVlaanderen	SJ8D300784	Vlaanderen	INNO-LIPA	2008
29	25-29	M	3	71	Limburg	84660299	Vlaanderen	INNO-LIPA	2008
29	25-29	F	1	62	Liège	16-080430-004001	Wallonie	INNO-LIPA	2008
40	40-44	F	3	11	Antwerpen	ZNA0691	Vlaanderen	INNO-LIPA	2008
47	45-49	M	4	24	VlaamsBrabant	81384851	Vlaanderen	INNO-LIPA	2008
48	45-49	M	4	23	VlaamsBrabant	101750880700	Vlaanderen	INNO-LIPA	2008
56	55-59	F	4	55	Hainaut	16-080430-003601	Wallonie	INNO-LIPA	2008
65	65-69	F	1	34	WestVlaanderen	SJ8D300785	Vlaanderen	INNO-LIPA	2008
26	25-29	M	3	21	Brussels	101565060700	Brussels	INNO-LIPA	2008
27	25-29	M	3	11	Antwerpen	60251980	Vlaanderen	INNO-LIPA	2008
35	35-39	F	4	11	Antwerpen	61890836	Vlaanderen	INNO-LIPA	2008
47	45-49	M	3	24	VlaamsBrabant	71727614	Vlaanderen	INNO-LIPA	2008
48	45-49	M	1	11	Antwerpen	60269578	Vlaanderen	INNO-LIPA	2008
61	60-64	F	1	23	VlaamsBrabant	82249020	Vlaanderen	INNO-LIPA	2008
75	75-79	F	1	24	VlaamsBrabant	85613305	Vlaanderen	INNO-LIPA	2008
	UNK	F	1	21	Brussels	M51901M	Brussels	INNO-LIPA	2008
51	50-54	F	1	21	Brussels	E31258Z	Brussels	INNO-LIPA	2008
53	50-54	F	4	11	Antwerpen	61967451	Vlaanderen	INNO-LIPA	2008
56	55-59	M	3	57	Hainaut	BD5250W	Wallonie	INNO-LIPA	2008
43	40-44	F	1	11	Antwerpen	62046065	Vlaanderen	INNO-LIPA	2008
27	25-29	M	3	21	Brussels	M43150X	Brussels	INNO-LIPA	2008
30	30-34	M	1	24	VlaamsBrabant	86802402	Vlaanderen	INNO-LIPA	2008
31	30-34	M	1	71	Limburg	71571210	Vlaanderen	INNO-LIPA	2008
38	35-39	M	1	57	Hainaut	M21812K	Wallonie	INNO-LIPA	2008
39	35-39	M	1	23	VlaamsBrabant	71266647	Vlaanderen	INNO-LIPA	2008
42	40-44	F	4	62	Liège	16-080505-007101	Wallonie	INNO-LIPA	2008
48	45-49	M	1	44	OostVlaanderen	87614251	Vlaanderen	INNO-LIPA	2008
53	50-54	F	1	11	Antwerpen	62116223	Vlaanderen	INNO-LIPA	2008
53	50-54	F	2	54	Hainaut	83125682	Wallonie	INNO-LIPA	2008
61	60-64	F	5	57	Hainaut	BH5625X	Wallonie	INNO-LIPA	2008
62	60-64	F	1	21	Brussels	207351110700	Brussels	INNO-LIPA	2008
80	80-84	F	5	31	WestVlaanderen	82493859	Vlaanderen	INNO-LIPA	2008
24	20-24	F	1	11	Antwerpen	61110409	Vlaanderen	INNO-LIPA	2008
39	35-39	M	4	11	Antwerpen	83990069	Vlaanderen	INNO-LIPA	2008
57	55-59	M	2	61	Liège	16-080605-010901	Wallonie	INNO-LIPA	2008
68	65-69	F	2	13	Antwerpen	60540812	Vlaanderen	INNO-LIPA	2008
37	35-39	M	3	46	OostVlaanderen	62281001	Vlaanderen	INNO-LIPA	2008
53	50-54	M	1	62	Liège	0807-55188	Wallonie	INNO-LIPA	2008
30	30-34	M	1	12	Antwerpen	62332945	Vlaanderen	INNO-LIPA	2008
42	40-44	M	3	11	Antwerpen	ZNA0708	Vlaanderen	INNO-LIPA	2008
47	45-49	M	4	11	Antwerpen	101954880700	Vlaanderen	INNO-LIPA	2008
50	50-54	M	3	31	WestVlaanderen	SJ8H050510	Vlaanderen	INNO-LIPA	2008
55	55-59	M	4	21	Brussels	AR0575B	Brussels	INNO-LIPA	2008
73	70-74	F	1	21	Brussels	78588936	Brussels	INNO-LIPA	2008
20	20-24	F	1	36	WestVlaanderen	62406103	Vlaanderen	INNO-LIPA	2008
24	20-24	M	1	35	WestVlaanderen	SJ8I050382	Vlaanderen	INNO-LIPA	2008
37	35-39	M	3	11	Antwerpen	ZNA0715	Vlaanderen	INNO-LIPA	2008
40	40-44	M	1	23	VlaamsBrabant	102017470700	Vlaanderen	INNO-LIPA	2008
46	45-49	M	4	53	Hainaut	BD7161J	Wallonie	INNO-LIPA	2008
50	50-54	M	4	21	Brussels	D46335W	Brussels	INNO-LIPA	2008
64	60-64	M	1	21	Brussels	501075580700	Brussels	INNO-LIPA	2008
73	70-74	M	1	21	Brussels	BD6884P	Brussels	INNO-LIPA	2008
74	70-74	F	1	21	Brussels	C45260X	Brussels	INNO-LIPA	2008
29	25-29	F	1	62	Liège	16-081105-003601	Wallonie	INNO-LIPA	2008
33	30-34	M	3		UNK	AS0127J	UNK	INNO-LIPA	2008
35	35-39	F	1	84	Luxembourg	AH5464J	Wallonie	INNO-LIPA	2008
41	40-44	M	1	11	Antwerpen	83436352	Vlaanderen	INNO-LIPA	2008
45	45-49	F	3	21	Brussels	BD8598Z	Brussels	INNO-LIPA	2008
47	45-49	M	3	21	Brussels	209167510700	Brussels	INNO-LIPA	2008
50	50-54	M	1	23	VlaamsBrabant	BD8606B	Vlaanderen	INNO-LIPA	2008
51	50-54	M	5	61	Liège	16-081105-003301	Wallonie	INNO-LIPA	2008
54	50-54	F	4	21	Brussels	62515275	Brussels	INNO-LIPA	2008
55	55-59	M	1	11	Antwerpen	108-086428	Vlaanderen	INNO-LIPA	2008
56	55-59	M	5	43	OostVlaanderen	SJ8K050649	Vlaanderen	INNO-LIPA	2008
67	65-69	F	1	92	Namur	M89430E	Wallonie	INNO-LIPA	2008
34	30-34	M	1	31	WestVlaanderen	SJ8L050733	Vlaanderen	INNO-LIPA	2008
40	40-44	M	1	44	OostVlaanderen	0812-03922	Vlaanderen	INNO-LIPA	2008
66	65-69	F	4	41	OostVlaanderen	0812-11411	Vlaanderen	INNO-LIPA	2008
37	35-39	M	1	11	Antwerpen	ZNA0935	Vlaanderen	INNO-LIPA	2008
47	45-49	M	4	21	Brussels	207422520700	Brussels	INNO-LIPA	2008
49	45-49	M	2	13	Antwerpen	89637508	Vlaanderen	INNO-LIPA	2008
31	30-34	M	1	13	Antwerpen	61923512	Vlaanderen	INNO-LIPA	2008
33	30-34	M	2	62	Liège	16-080514-005501	Wallonie	INNO-LIPA	2008
37	35-39	M	1	24	VlaamsBrabant	75719237	Vlaanderen	INNO-LIPA	2008
40	40-44	M	1	21	Brussels	AK9625L	Brussels	INNO-LIPA	2008
42	40-44	M	1	64	Liège	16-080514-013101	Wallonie	INNO-LIPA	2008
53	50-54	F	4	11	Antwerpen	61906871	Vlaanderen	INNO-LIPA	2008
62	60-64	F	1	62	Liège	16-080514-011401	Wallonie	INNO-LIPA	2008
43	40-44	M	4	21	Brussels	101779910700	Brussels	INNO-LIPA	2008
47	45-49	M	1	73	Limburg	73088775	Vlaanderen	INNO-LIPA	2008
47	45-49	M	3	21	Brussels	207445230700	Brussels	INNO-LIPA	2008
49	45-49	M	1	62	Liège	16-080515-005701	Wallonie	INNO-LIPA	2008
69	65-69	F	4	32	WestVlaanderen	82014135	Vlaanderen	INNO-LIPA	2008
29	25-29	F	1	11	Antwerpen	62145560	Vlaanderen	INNO-LIPA	2008
32	30-34	M	1	12	Antwerpen	61974325	Vlaanderen	INNO-LIPA	2008
35	35-39	M	4	92	Namur	M83631A	Wallonie	INNO-LIPA	2008
55	55-59	M	1	23	VlaamsBrabant	80905714	Vlaanderen	INNO-LIPA	2008
61	60-64	M	1	53	Hainaut	J23698B	Wallonie	INNO-LIPA	2008
70	70-74	M	1	42	OostVlaanderen	81931925	Vlaanderen	INNO-LIPA	2008
33	30-34	M	1	44	OostVlaanderen	87715306	Vlaanderen	INNO-LIPA	2008
36	35-39	M	1	31	WestVlaanderen	SJ8E190700	Vlaanderen	INNO-LIPA	2008
39	35-39	M	1		UNK	AM8799B	UNK	INNO-LIPA	2008
40	40-44	M	1	42	OostVlaanderen	84530401	Vlaanderen	INNO-LIPA	2008
43	40-44	M	1	21	Brussels	207476470700	Brussels	INNO-LIPA	2008
45	45-49	F	1	92	Namur	E06732K	Wallonie	INNO-LIPA	2008
47	45-49	M	1	41	OostVlaanderen	87630885	Vlaanderen	INNO-LIPA	2008
56	55-59	F	1	13	Antwerpen	62153119	Vlaanderen	INNO-LIPA	2008
61	60-64	M	1	11	Antwerpen	62150099	Vlaanderen	INNO-LIPA	2008
21	20-24	F	1	21	Brussels	101789610700	Brussels	INNO-LIPA	2008
29	25-29	M	3	11	Antwerpen	ZNA0694	Vlaanderen	INNO-LIPA	2008
36	35-39	M	1	33	WestVlaanderen	83384990	Vlaanderen	INNO-LIPA	2008
38	35-39	M	1	13	Antwerpen	62152616	Vlaanderen	INNO-LIPA	2008
40	40-44	F	2	24	VlaamsBrabant	70787262	Vlaanderen	INNO-LIPA	2008
49	45-49	M	2	45	OostVlaanderen	62156427	Vlaanderen	INNO-LIPA	2008
50	50-54	M	3	62	Liège	0805-13960	Wallonie	INNO-LIPA	2008
51	50-54	F	1	21	Brussels	101790200700	Brussels	INNO-LIPA	2008
60	60-64	F	1	21	Brussels	AM6290F	Brussels	INNO-LIPA	2008
72	70-74	F	1	45	OostVlaanderen	82836495	Vlaanderen	INNO-LIPA	2008
28	25-29	F	3	21	Brussels	101794150700	Brussels	INNO-LIPA	2008
33	30-34	M	4	11	Antwerpen	62167127	Vlaanderen	INNO-LIPA	2008
37	35-39	M	3	81	Luxembourg	0805-14408	Wallonie	INNO-LIPA	2008
40	40-44	F	3	21	Brussels	H71440Z	Brussels	INNO-LIPA	2008
72	70-74	F	1	21	Brussels	A20110A	Brussels	INNO-LIPA	2008
76	75-79	M	2	21	Brussels	207500820700	Brussels	INNO-LIPA	2008
46	45-49	M	3	91	Namur	16-080522-004801	Wallonie	INNO-LIPA	2008
47	45-49	F	2	11	Antwerpen	ZNA0695	Vlaanderen	INNO-LIPA	2008
58	55-59	M	1	23	VlaamsBrabant	AP0093R	Vlaanderen	INNO-LIPA	2008
64	60-64	F	4	12	Antwerpen	62162995	Vlaanderen	INNO-LIPA	2008
30	30-34	F	1	52	Hainaut	500866280700	Wallonie	INNO-LIPA	2008
43	40-44	M	3	11	Antwerpen	86817442	Vlaanderen	INNO-LIPA	2008
34	30-34	F	1	62	Liège	16-080526-013801	Wallonie	INNO-LIPA	2008
38	35-39	F	3	46	OostVlaanderen	62170949	Vlaanderen	INNO-LIPA	2008
45	45-49	M	4	25	BrabantWallon	400955430700	Wallonie	INNO-LIPA	2008
51	50-54	M	4	21	Brussels	L90495M	Brussels	INNO-LIPA	2008
55	55-59	F	1	62	Liège	16-080526-014901	Wallonie	INNO-LIPA	2008
71	70-74	F	1	11	Antwerpen	80475528	Vlaanderen	INNO-LIPA	2008
25	25-29	F	3	23	VlaamsBrabant	500875110700	Vlaanderen	INNO-LIPA	2008
32	30-34	M	2	62	Liège	16-080527-008201	Wallonie	INNO-LIPA	2008
35	35-39	F	1	11	Antwerpen	ZNA0697	Vlaanderen	INNO-LIPA	2008
42	40-44	M	1	11	Antwerpen	ZNA0696	Vlaanderen	INNO-LIPA	2008
24	20-24	F	3	62	Liège	16-080528-002901	Wallonie	INNO-LIPA	2008
24	20-24	M	1	24	VlaamsBrabant	89935464	Vlaanderen	INNO-LIPA	2008
79	75-79	F	1	45	OostVlaanderen	62174107	Vlaanderen	INNO-LIPA	2008
32	30-34	M	3	71	Limburg	62176896	Vlaanderen	INNO-LIPA	2008
45	45-49	M	3	11	Antwerpen	62187166	Vlaanderen	INNO-LIPA	2008
52	50-54	M	1	81	Luxembourg	GVI	Wallonie	INNO-LIPA	2008
53	50-54	F	1	45	OostVlaanderen	SJ8E290786	Vlaanderen	INNO-LIPA	2008
53	50-54	F	3	21	Brussels	101811800700	Brussels	INNO-LIPA	2008
65	65-69	F	4	85	Luxembourg	BEP	Wallonie	INNO-LIPA	2008
70	70-74	F	2	12	Antwerpen	62180237	Vlaanderen	INNO-LIPA	2008
78	75-79	F	1	11	Antwerpen	ZNA0937	Vlaanderen	INNO-LIPA	2008
27	25-29	F	1	21	Brussels	AJ5167U	Brussels	INNO-LIPA	2008
30	30-34	M	1	35	WestVlaanderen	SJ8E300443	Vlaanderen	INNO-LIPA	2008
41	40-44	M	3	62	Liège	0805-16797	Wallonie	INNO-LIPA	2008
47	45-49	F	1	23	VlaamsBrabant	82420175	Vlaanderen	INNO-LIPA	2008
68	65-69	M	1	23	VlaamsBrabant	101815380700	Vlaanderen	INNO-LIPA	2008
70	70-74	F	2	63	Liège	16-080530-002901	Wallonie	INNO-LIPA	2008
39	35-39	F	1	57	Hainaut	H39658K	Wallonie	INNO-LIPA	2008
45	45-49	M	1	93	Namur	L59274W	Wallonie	INNO-LIPA	2008
59	55-59	M	3	21	Brussels	206546230700	Brussels	INNO-LIPA	2008
32	30-34	M	1	11	Antwerpen	61970729	Vlaanderen	INNO-LIPA	2008
57	55-59	F	1	23	VlaamsBrabant	300531060700	Vlaanderen	INNO-LIPA	2008
25	25-29	M	1	21	Brussels	101760530700	Brussels	INNO-LIPA	2008
71	70-74	F	1	11	Antwerpen	62070891	Vlaanderen	INNO-LIPA	2008
38	35-39	M	4	85	Luxembourg	BNA	Wallonie	INNO-LIPA	2008
50	50-54	F	3	11	Antwerpen	ZNA0940	Vlaanderen	INNO-LIPA	2008
55	55-59	M	3	11	Antwerpen	62191317	Vlaanderen	INNO-LIPA	2008
59	55-59	M	1	11	Antwerpen	62198726	Vlaanderen	INNO-LIPA	2008
65	65-69	M	5	11	Antwerpen	62288790	Vlaanderen	INNO-LIPA	2008
65	65-69	M	5	11	Antwerpen	ZNA0942	Vlaanderen	INNO-LIPA	2008
35	35-39	M	1	21	Brussels	501018330700	Brussels	INNO-LIPA	2008
43	40-44	F	3	82	Luxembourg	BD5764Z	Wallonie	INNO-LIPA	2008
57	55-59	F	1	84	Luxembourg	BD5765A	Wallonie	INNO-LIPA	2008
68	65-69	F	1	91	Namur	T45736M	Wallonie	INNO-LIPA	2008
71	70-74	M	1	21	Brussels	AP8386F	Brussels	INNO-LIPA	2008
78	75-79	F	1	21	Brussels	BA0036E	Brussels	INNO-LIPA	2008
48	45-49	M	3	11	Antwerpen	MI 0809 9612	Vlaanderen	INNO-LIPA	2008
73	70-74	F	3	71	Limburg	85028058	Vlaanderen	INNO-LIPA	2008
31	30-34	M	3	21	Brussels	BD8744M	Brussels	INNO-LIPA	2008
40	40-44	M	1	61	Liège	16-081106-003601	Wallonie	INNO-LIPA	2008
41	40-44	M	1	62	Liège	0811-11050	Wallonie	INNO-LIPA	2008
43	40-44	F	4	62	Liège	0812-10424	Wallonie	INNO-LIPA	2008
59	55-59	M	1	84	Luxembourg	S08046F	Wallonie	INNO-LIPA	2008
63	60-64	M	2	21	Brussels	102157160700	Brussels	INNO-LIPA	2008
80	80-84	F	2	21	Brussels	AW8228D	Brussels	INNO-LIPA	2008
31	30-34	M	3	62	Liège	0806-13296	Wallonie	INNO-LIPA	2008
31	30-34	F	4	21	Brussels	AM0647D	Brussels	INNO-LIPA	2008
53	50-54	F	1	24	VlaamsBrabant	70776679	Vlaanderen	INNO-LIPA	2008
23	20-24	M	5	12	Antwerpen	74765660	Vlaanderen	INNO-LIPA	2008
23	20-24	M	1	13	Antwerpen	71749618	Vlaanderen	INNO-LIPA	2008
28	25-29	M	4	46	OostVlaanderen	UZG-0124	Vlaanderen	INNO-LIPA	2008
41	40-44	M	1	11	Antwerpen	73808180	Vlaanderen	INNO-LIPA	2008
46	45-49	F	1	21	Brussels	D38471J	Brussels	INNO-LIPA	2008
61	60-64	F	1	73	Limburg	79302931	Vlaanderen	INNO-LIPA	2008
74	70-74	M	1	73	Limburg	73251308	Vlaanderen	INNO-LIPA	2008
42	40-44	M	1	11	Antwerpen	62234562	Vlaanderen	INNO-LIPA	2008
42	40-44	F	1	12	Antwerpen	61016101	Vlaanderen	INNO-LIPA	2008
53	50-54	M	3	21	Brussels	192286200700	Brussels	INNO-LIPA	2008
27	25-29	M	4	24	VlaamsBrabant	101862510700	Vlaanderen	INNO-LIPA	2008
31	30-34	M	1	11	Antwerpen	89378806	Vlaanderen	INNO-LIPA	2008
31	30-34	F	1	82	Luxembourg	0806-14441	Wallonie	INNO-LIPA	2008
38	35-39	M	1	62	Liège	16-080618-002701	Wallonie	INNO-LIPA	2008
42	40-44	M	1	62	Liège	16-080618-002801	Wallonie	INNO-LIPA	2008
49	45-49	F	1	42	OostVlaanderen	62167887	Vlaanderen	INNO-LIPA	2008
88	85-89	F	1	11	Antwerpen	70742390	Vlaanderen	INNO-LIPA	2008
88	85-89	F	1	11	Antwerpen	ZNA0941	Vlaanderen	INNO-LIPA	2008
20	20-24	F	1	21	Brussels	62237482	Brussels	INNO-LIPA	2008
38	35-39	M	4		UNK	AL3351X	UNK	INNO-LIPA	2008
43	40-44	M	4	21	Brussels	AC1845Z	Brussels	INNO-LIPA	2008
47	45-49	M	3	21	Brussels	207763450700	Brussels	INNO-LIPA	2008
67	65-69	M	3	11	Antwerpen	85557379	Vlaanderen	INNO-LIPA	2008
74	70-74	F	1	73	Limburg	83346882	Vlaanderen	INNO-LIPA	2008
43	40-44	M	1	45	OostVlaanderen	62234547	Vlaanderen	INNO-LIPA	2008
75	75-79	M	1	21	Brussels	700700120700	Brussels	INNO-LIPA	2008
82	80-84	F	1	42	OostVlaanderen	62256383	Vlaanderen	INNO-LIPA	2008
49	45-49	F	1	21	Brussels	AU3400U	Brussels	INNO-LIPA	2008
28	25-29	M	3	11	Antwerpen	ZNA0699	Vlaanderen	INNO-LIPA	2008
31	30-34	F	4	21	Brussels	BD5653R	Brussels	INNO-LIPA	2008
34	30-34	F	1	62	Liège	16-080623-009001	Wallonie	INNO-LIPA	2008
40	40-44	M	4	53	Hainaut	S72575H	Wallonie	INNO-LIPA	2008
43	40-44	M	1	21	Brussels	207793300700	Brussels	INNO-LIPA	2008
47	45-49	M	1	62	Liège	16-080623-004101	Wallonie	INNO-LIPA	2008
47	45-49	F	3	21	Brussels	U17787C	Brussels	INNO-LIPA	2008
48	45-49	M	2	21	Brussels	300654400700	Brussels	INNO-LIPA	2008
49	45-49	M	1	43	OostVlaanderen	86794708	Vlaanderen	INNO-LIPA	2008
53	50-54	F	4	21	Brussels	S46988D	Brussels	INNO-LIPA	2008
64	60-64	F	1	21	Brussels	BD5649W	Brussels	INNO-LIPA	2008
77	75-79	F	4	25	BrabantWallon	L83169J	Wallonie	INNO-LIPA	2008
38	35-39	F	1	71	Limburg	62241740	Vlaanderen	INNO-LIPA	2008
48	45-49	M	3	24	VlaamsBrabant	208216400700	Vlaanderen	INNO-LIPA	2008
53	50-54	F	3	21	Brussels	207803650700	Brussels	INNO-LIPA	2008
60	60-64	F	1	24	VlaamsBrabant	82460791	Vlaanderen	INNO-LIPA	2008
33	30-34	M	3	73	Limburg	62245600	Vlaanderen	INNO-LIPA	2008
34	30-34	M	3	21	Brussels	207815340700	Brussels	INNO-LIPA	2008
47	45-49	M	1	24	VlaamsBrabant	87636940	Vlaanderen	INNO-LIPA	2008
55	55-59	M	1	25	BrabantWallon	BD5669B	Wallonie	INNO-LIPA	2008
70	70-74	F	5	31	WestVlaanderen	81802969	Vlaanderen	INNO-LIPA	2008
32	30-34	M	1	91	Namur	BD5721J	Wallonie	INNO-LIPA	2008
42	40-44	M	1	21	Brussels	196780030700	Brussels	INNO-LIPA	2008
43	40-44	M	1	21	Brussels	AP0460U	Brussels	INNO-LIPA	2008
46	45-49	M	1	62	Liège	16-080626-007501	Wallonie	INNO-LIPA	2008
50	50-54	F	1	31	WestVlaanderen	SJ8F260567	Vlaanderen	INNO-LIPA	2008
55	55-59	M	1	13	Antwerpen	87520581	Vlaanderen	INNO-LIPA	2008
35	35-39	F	4	23	VlaamsBrabant	T89232B	Vlaanderen	INNO-LIPA	2008
39	35-39	M	3	92	Namur	BE5158L	Wallonie	INNO-LIPA	2008
45	45-49	M	1	44	OostVlaanderen	0806-18397	Vlaanderen	INNO-LIPA	2008
48	45-49	M	1	56	Hainaut	C34472U	Wallonie	INNO-LIPA	2008
49	45-49	F	1	21	Brussels	207851200700	Brussels	INNO-LIPA	2008
50	50-54	M	4	12	Antwerpen	62254842	Vlaanderen	INNO-LIPA	2008
54	50-54	M	1	21	Brussels	207854090700	Brussels	INNO-LIPA	2008
69	65-69	F	4	21	Brussels	207848810700	Brussels	INNO-LIPA	2008
	UNK	M	5	34	WestVlaanderen	00178--0804R	Vlaanderen	HOMESEQ	2008
	UNK	M	1	36	WestVlaanderen	00598--0812R	Vlaanderen	HOMESEQ	2008
	UNK	M	1	34	WestVlaanderen	01602--0812R	Vlaanderen	HOMESEQ	2008
	UNK	M	1	34	WestVlaanderen	01604--0812R	Vlaanderen	HOMESEQ	2008
	UNK	M	5	34	WestVlaanderen	01607--0812R	Vlaanderen	HOMESEQ	2008
	UNK	M	3	36	WestVlaanderen	01673--0803R	Vlaanderen	HOMESEQ	2008
	UNK	F	5	34	WestVlaanderen	02656--0803R	Vlaanderen	HOMESEQ	2008
	UNK	M	5	34	WestVlaanderen	02669--0803R	Vlaanderen	HOMESEQ	2008
	UNK	M	5	34	WestVlaanderen	02674--0803R	Vlaanderen	HOMESEQ	2008
	UNK	M	3	34	WestVlaanderen	02677--0803R	Vlaanderen	HOMESEQ	2008
	UNK	M	4	34	WestVlaanderen	03066--0808R	Vlaanderen	HOMESEQ	2008
	UNK	M	1	11	Antwerpen	03071--0808R	Vlaanderen	HOMESEQ	2008
	UNK	F	3	54	Hainaut	04531--0712M	Wallonie	HOMESEQ	2008
	UNK	F	2	36	WestVlaanderen	05029--0805R	Vlaanderen	HOMESEQ	2008
	UNK	F	5	34	WestVlaanderen	05448--0810R	Vlaanderen	HOMESEQ	2008
	UNK	F	3	36	WestVlaanderen	05487--0801R	Vlaanderen	HOMESEQ	2008
	UNK	F	1	34	WestVlaanderen	05564--0811R	Vlaanderen	HOMESEQ	2008
	UNK	F	5	34	WestVlaanderen	06563--0804R	Vlaanderen	HOMESEQ	2008
	UNK	M	5	34	WestVlaanderen	07602--0809R	Vlaanderen	HOMESEQ	2008
	UNK	M	5	34	WestVlaanderen	08766--0806R	Vlaanderen	HOMESEQ	2008
	UNK	M	1	34	WestVlaanderen	08767--0806R	Vlaanderen	HOMESEQ	2008
	UNK	M	1	34	WestVlaanderen	08992--0812R	Vlaanderen	HOMESEQ	2008
	UNK	F	1	45	OostVlaanderen	08996--0812R	Vlaanderen	HOMESEQ	2008
	UNK	M	2	34	WestVlaanderen	09403--0810R	Vlaanderen	HOMESEQ	2008
	UNK	F	1	34	WestVlaanderen	09726--0803R	Vlaanderen	HOMESEQ	2008
	UNK	M	5	34	WestVlaanderen	10111--0802R	Vlaanderen	HOMESEQ	2008
	UNK	F	5	34	WestVlaanderen	10116--0802R	Vlaanderen	HOMESEQ	2008
	UNK	F	1	36	WestVlaanderen	10277--0809M	Vlaanderen	HOMESEQ	2008
	UNK	F	1	36	WestVlaanderen	10369--0801R	Vlaanderen	HOMESEQ	2008
	UNK	M	3	37	WestVlaanderen	11405--0805M	Vlaanderen	HOMESEQ	2008
	UNK	M	1	34	WestVlaanderen	12734--0807R	Vlaanderen	HOMESEQ	2008
	UNK	F	4	34	WestVlaanderen	12738--0807R	Vlaanderen	HOMESEQ	2008
	UNK	M	1	34	WestVlaanderen	13366--0801R	Vlaanderen	HOMESEQ	2008
	UNK	M	1	36	WestVlaanderen	13431--0803M	Vlaanderen	HOMESEQ	2008
	UNK	M	5	34	WestVlaanderen	14645--0806R	Vlaanderen	HOMESEQ	2008
	UNK	F	1	34	WestVlaanderen	16269--0805R	Vlaanderen	HOMESEQ	2008
	UNK	M	1	34	WestVlaanderen	16271--0805R	Vlaanderen	HOMESEQ	2008
	UNK	M	2	34	WestVlaanderen	16276--0805R	Vlaanderen	HOMESEQ	2008
	UNK	M	1		UNK	18955--0803R	UNK	HOMESEQ	2008
	UNK	F	5	34	WestVlaanderen	20462--0804R	Vlaanderen	HOMESEQ	2008
	UNK	M	4	34	WestVlaanderen	20463--0804R	Vlaanderen	HOMESEQ	2008
	UNK	F	1	34	WestVlaanderen	20464--0804R	Vlaanderen	HOMESEQ	2008
	UNK	M	4	32	WestVlaanderen	21954--0809R	Vlaanderen	HOMESEQ	2008
	UNK	M	1	34	WestVlaanderen	22158--0801M	Vlaanderen	HOMESEQ	2008
	UNK	F	5	34	WestVlaanderen	22413--0803R	Vlaanderen	HOMESEQ	2008
	UNK	F	1	34	WestVlaanderen	22453--0812R	Vlaanderen	HOMESEQ	2008
	UNK	M	5	34	WestVlaanderen	22848--0805R	Vlaanderen	HOMESEQ	2008
	UNK	M	3	34	WestVlaanderen	22850--0805R	Vlaanderen	HOMESEQ	2008
	UNK	M	1	36	WestVlaanderen	23481--0712R	Vlaanderen	HOMESEQ	2008
	UNK	M	1	34	WestVlaanderen	23841--0809R	Vlaanderen	HOMESEQ	2008
	UNK	M	1	36	WestVlaanderen	25413--0807R	Vlaanderen	HOMESEQ	2008
	UNK	F	5	32	WestVlaanderen	28859--0810R	Vlaanderen	HOMESEQ	2008
	UNK	M	1	34	WestVlaanderen	28863--0810R	Vlaanderen	HOMESEQ	2008
30	30-34	F	1	21	Brussels	206266050700	Brussels	INNO-LIPA	2008
31	30-34	M	3	11	Antwerpen	61763447	Vlaanderen	INNO-LIPA	2008
32	30-34	M	3	11	Antwerpen	61803169	Vlaanderen	INNO-LIPA	2008
35	35-39	M	1	85	Luxembourg	MNE	Wallonie	INNO-LIPA	2008
38	35-39	M	3	21	Brussels	206268940700	Brussels	INNO-LIPA	2008
38	35-39	M	2	62	Liège	ZNA0657	Wallonie	INNO-LIPA	2008
39	35-39	M	3	21	Brussels	500556270700	Brussels	INNO-LIPA	2008
41	40-44	F	2	12	Antwerpen	86920766	Vlaanderen	INNO-LIPA	2008
42	40-44	M	3	11	Antwerpen	80535610	Vlaanderen	INNO-LIPA	2008
24	20-24	F	3	72	Limburg	61894143	Vlaanderen	INNO-LIPA	2008
50	50-54	M	1	71	Limburg	88608286	Vlaanderen	INNO-LIPA	2008
53	50-54	M	1	11	Antwerpen	60394343	Vlaanderen	INNO-LIPA	2008
68	65-69	M	5	31	WestVlaanderen	61890331	Vlaanderen	INNO-LIPA	2008
80	80-84	F	1	11	Antwerpen	61576674	Vlaanderen	INNO-LIPA	2008
28	25-29	M	3	11	Antwerpen	ZNA0677	Vlaanderen	INNO-LIPA	2008
30	30-34	M	1	31	WestVlaanderen	SJ8C070739	Vlaanderen	INNO-LIPA	2008
32	30-34	M	3	13	Antwerpen	61975405	Vlaanderen	INNO-LIPA	2008
36	35-39	M	3		UNK	ZNA0676	UNK	INNO-LIPA	2008
37	35-39	M	1		UNK	SJ8C070472	UNK	INNO-LIPA	2008
43	40-44	F	3	71	Limburg	61873741	Vlaanderen	INNO-LIPA	2008
65	65-69	M	1	41	OostVlaanderen	61218079	Vlaanderen	INNO-LIPA	2008
72	70-74	F	1	42	OostVlaanderen	83636514	Vlaanderen	INNO-LIPA	2008
27	25-29	M	1	31	WestVlaanderen	SJ8D070661	Vlaanderen	INNO-LIPA	2008
68	65-69	F	1	46	OostVlaanderen	62016670	Vlaanderen	INNO-LIPA	2008
38	35-39	F	1	21	Brussels	AW5507P	Brussels	INNO-LIPA	2008
38	35-39	M	1	24	VlaamsBrabant	81147100	Vlaanderen	INNO-LIPA	2008
42	40-44	M	3	21	Brussels	207373300700	Brussels	INNO-LIPA	2008
46	45-49	F	1	21	Brussels	601112710700	Brussels	INNO-LIPA	2008
48	45-49	F	3	11	Antwerpen	ZNA0692	Vlaanderen	INNO-LIPA	2008
81	80-84	M	4	21	Brussels	198920710700	Brussels	INNO-LIPA	2008
38	35-39	M	1	34	WestVlaanderen	60666427	Vlaanderen	INNO-LIPA	2008
42	40-44	F	1	21	Brussels	S79091J	Brussels	INNO-LIPA	2008
48	45-49	F	3	23	VlaamsBrabant	78590320	Vlaanderen	INNO-LIPA	2008
53	50-54	M	3		UNK	207899470700	UNK	INNO-LIPA	2008
55	55-59	F	2	24	VlaamsBrabant	62225818	Vlaanderen	INNO-LIPA	2008
59	55-59	F	1		UNK	SJ8G070758	UNK	INNO-LIPA	2008
66	65-69	M	1	31	WestVlaanderen	SJ8G070818	Vlaanderen	INNO-LIPA	2008
45	45-49	F	1	23	VlaamsBrabant	208184650700	Vlaanderen	INNO-LIPA	2008
48	45-49	M	1	73	Limburg	62345111	Vlaanderen	INNO-LIPA	2008
56	55-59	F	1	24	VlaamsBrabant	T35257R	Vlaanderen	INNO-LIPA	2008
64	60-64	M	4	21	Brussels	AP8041C	Brussels	INNO-LIPA	2008
67	65-69	F	1	11	Antwerpen	70974159	Vlaanderen	INNO-LIPA	2008
71	70-74	M	1	21	Brussels	601377670700	Brussels	INNO-LIPA	2008
22	20-24	M	1	11	Antwerpen	62485826	Vlaanderen	INNO-LIPA	2008
30	30-34	M	1	62	Liège	0810-11430	Wallonie	INNO-LIPA	2008
33	30-34	M	4	44	OostVlaanderen	UZG-0176	Vlaanderen	INNO-LIPA	2008
34	30-34	M	3	92	Namur	UCL004	Wallonie	INNO-LIPA	2008
35	35-39	F	4	62	Liège	16-081007-001801	Wallonie	INNO-LIPA	2008
36	35-39	M	3	62	Liège	16-081007-008401	Wallonie	INNO-LIPA	2008
37	35-39	M	1	57	Hainaut	BD7621T	Wallonie	INNO-LIPA	2008
41	40-44	M	3	11	Antwerpen	ZNA0721	Vlaanderen	INNO-LIPA	2008
43	40-44	M	2	21	Brussels	102084210700	Brussels	INNO-LIPA	2008
46	45-49	M	4	11	Antwerpen	62485842	Vlaanderen	INNO-LIPA	2008
48	45-49	M	1	21	Brussels	102083990700	Brussels	INNO-LIPA	2008
60	60-64	M	1	11	Antwerpen	ZNA0720	Vlaanderen	INNO-LIPA	2008
72	70-74	F	2	21	Brussels	102084400700	Brussels	INNO-LIPA	2008
75	75-79	M	1	57	Hainaut	C29691E	Wallonie	INNO-LIPA	2008
25	25-29	M	4	21	Brussels	210490590700	Brussels	INNO-LIPA	2008
40	40-44	F	1	11	Antwerpen	MI 0809 7659	Vlaanderen	INNO-LIPA	2008
45	45-49	F	3	11	Antwerpen	MI 0809 9689	Vlaanderen	INNO-LIPA	2008
47	45-49	F	4	21	Brussels	MI 0810 9578	Brussels	INNO-LIPA	2008
57	55-59	F	4	12	Antwerpen	MI 0809 7871	Vlaanderen	INNO-LIPA	2008
57	55-59	F	1	23	VlaamsBrabant	62559216	Vlaanderen	INNO-LIPA	2008
58	55-59	M	4	11	Antwerpen	ZNA0727	Vlaanderen	INNO-LIPA	2008
71	70-74	F	1	53	Hainaut	A64354L	Wallonie	INNO-LIPA	2008
39	35-39	M	4	21	Brussels	AD9846L	Brussels	INNO-LIPA	2008
39	35-39	M	1	52	Hainaut	207979890700	Wallonie	INNO-LIPA	2008
41	40-44	M	1	11	Antwerpen	ZNA0704	Vlaanderen	INNO-LIPA	2008
49	45-49	M	3	21	Brussels	192283150700	Brussels	INNO-LIPA	2008
67	65-69	F	1	21	Brussels	H06387H	Brussels	INNO-LIPA	2008
25	25-29	M	4	21	Brussels	101918780700	Brussels	INNO-LIPA	2008
28	25-29	F	1	21	Brussels	101918200700	Brussels	INNO-LIPA	2008
32	30-34	M	1	24	VlaamsBrabant	60212297	Vlaanderen	INNO-LIPA	2008
35	35-39	F	1	24	VlaamsBrabant	62268016	Vlaanderen	INNO-LIPA	2008
39	35-39	F	3	13	Antwerpen	ZNA0705	Vlaanderen	INNO-LIPA	2008
43	40-44	F	1	21	Brussels	101918240700	Brussels	INNO-LIPA	2008
51	50-54	F	1	21	Brussels	BD6435L	Brussels	INNO-LIPA	2008
56	55-59	F	1	24	VlaamsBrabant	86585205	Vlaanderen	INNO-LIPA	2008
33	30-34	M	1	24	VlaamsBrabant	85944445	Vlaanderen	INNO-LIPA	2008
40	40-44	M	1	21	Brussels	U87565B	Brussels	INNO-LIPA	2008
44	40-44	M	3	63	Liège	16-080716-001301	Wallonie	INNO-LIPA	2008
45	45-49	M	4	33	WestVlaanderen	79402392	Vlaanderen	INNO-LIPA	2008
49	45-49	F	3	21	Brussels	207992650700	Brussels	INNO-LIPA	2008
50	50-54	F	3	93	Namur	BD6426K	Wallonie	INNO-LIPA	2008
73	70-74	M	2	63	Liège	16-080716-010301	Wallonie	INNO-LIPA	2008
20	20-24	F	1	35	WestVlaanderen	SJ8G170362	Vlaanderen	INNO-LIPA	2008
34	30-34	M	3	21	Brussels	208010710700	Brussels	INNO-LIPA	2008
83	80-84	F	1	31	WestVlaanderen	SJ8G170507	Vlaanderen	INNO-LIPA	2008
25	25-29	M	1	62	Liège	T26068J	Wallonie	INNO-LIPA	2008
32	30-34	M	1	12	Antwerpen	85161495	Vlaanderen	INNO-LIPA	2008
33	30-34	M	1	21	Brussels	80750375	Brussels	INNO-LIPA	2008
37	35-39	F	3	57	Hainaut	C72071B	Wallonie	INNO-LIPA	2008
38	35-39	M	3	11	Antwerpen	ZNA0706	Vlaanderen	INNO-LIPA	2008
34	30-34	M	1	12	Antwerpen	84443712	Vlaanderen	INNO-LIPA	2008
44	40-44	M	4	21	Brussels	BD6412C	Brussels	INNO-LIPA	2008
47	45-49	M	4	53	Hainaut	BC8141B	Wallonie	INNO-LIPA	2008
51	50-54	F	3	53	Hainaut	B96740A	Wallonie	INNO-LIPA	2008
53	50-54	F	1	12	Antwerpen	60498839	Vlaanderen	INNO-LIPA	2008
83	80-84	F	1	63	Liège	16-080722-006401	Wallonie	INNO-LIPA	2008
51	50-54	M	5	92	Namur	C81117A	Wallonie	INNO-LIPA	2008
84	80-84	M	1	24	VlaamsBrabant	208046200700	Vlaanderen	INNO-LIPA	2008
73	70-74	M	1	13	Antwerpen	62299961	Vlaanderen	INNO-LIPA	2008
0	00-04	M	2		UNK	16-080725-002301	UNK	INNO-LIPA	2008
38	35-39	M	1	31	WestVlaanderen	SJ8G250494	Vlaanderen	INNO-LIPA	2008
39	35-39	F	4	62	Liège	16-080725-002201	Wallonie	INNO-LIPA	2008
41	40-44	M	1	92	Namur	BE5175M	Wallonie	INNO-LIPA	2008
46	45-49	M	1	92	Namur	A66639M	Wallonie	INNO-LIPA	2008
49	45-49	F	1	23	VlaamsBrabant	C21937F	Vlaanderen	INNO-LIPA	2008
65	65-69	M	5	31	WestVlaanderen	61148185	Vlaanderen	INNO-LIPA	2008
48	45-49	M	1	61	Liège	16-080728-002902	Wallonie	INNO-LIPA	2008
54	50-54	F	1	21	Brussels	AP4118F	Brussels	INNO-LIPA	2008
56	55-59	F	4	25	BrabantWallon	C85541S	Wallonie	INNO-LIPA	2008
79	75-79	M	1	21	Brussels	K11538Z	Brussels	INNO-LIPA	2008
34	30-34	M	1	24	VlaamsBrabant	87709317	Vlaanderen	INNO-LIPA	2008
21	20-24	M	3	35	WestVlaanderen	SJ8G300595	Vlaanderen	INNO-LIPA	2008
43	40-44	M	1	12	Antwerpen	62236799	Vlaanderen	INNO-LIPA	2008
43	40-44	F	1	44	OostVlaanderen	0807-16582	Vlaanderen	INNO-LIPA	2008
46	45-49	M	3	71	Limburg	62324637	Vlaanderen	INNO-LIPA	2008
69	65-69	F	1	25	BrabantWallon	BD5730K	Wallonie	INNO-LIPA	2008
23	20-24	F	1	56	Hainaut	P00727J	Wallonie	INNO-LIPA	2008
29	25-29	M	2	11	Antwerpen	62328091	Vlaanderen	INNO-LIPA	2008
48	45-49	F	4	21	Brussels	R84132K	Brussels	INNO-LIPA	2008
75	75-79	M	1	63	Liège	H44144J	Wallonie	INNO-LIPA	2008
34	30-34	M	3	71	Limburg	79878609	Vlaanderen	INNO-LIPA	2008
45	45-49	M	1	11	Antwerpen	61806410	Vlaanderen	INNO-LIPA	2008
54	50-54	M	1	46	OostVlaanderen	81158180	Vlaanderen	INNO-LIPA	2008
54	50-54	F	1	24	VlaamsBrabant	87536090	Vlaanderen	INNO-LIPA	2008
72	70-74	M	4	21	Brussels	J56460X	Brussels	INNO-LIPA	2008
34	30-34	M	1	11	Antwerpen	61890828	Vlaanderen	INNO-LIPA	2008
41	40-44	M	1	11	Antwerpen	ZNA0664	Vlaanderen	INNO-LIPA	2008
67	65-69	F	1	21	Brussels	E25253J	Brussels	INNO-LIPA	2008
90	90-95	M	1	12	Antwerpen	74379918	Vlaanderen	INNO-LIPA	2008
33	30-34	M	1	11	Antwerpen	62138169	Vlaanderen	INNO-LIPA	2008
36	35-39	M	1	13	Antwerpen	75588111	Vlaanderen	INNO-LIPA	2008
40	40-44	F	1	85	Luxembourg	0804-17984	Wallonie	INNO-LIPA	2008
57	55-59	F	1	31	WestVlaanderen	SJ8E080473	Vlaanderen	INNO-LIPA	2008
63	60-64	F	1	91	Namur	0804-17983	Wallonie	INNO-LIPA	2008
72	70-74	F	5	31	WestVlaanderen	62130919	Vlaanderen	INNO-LIPA	2008
74	70-74	F	1		UNK	207385130700	UNK	INNO-LIPA	2008
75	75-79	M	1	21	Brussels	H41903J	Brussels	INNO-LIPA	2008
24	20-24	M	1	21	Brussels	101905180700	Brussels	INNO-LIPA	2008
36	35-39	F	2	24	VlaamsBrabant	71473441	Vlaanderen	INNO-LIPA	2008
43	40-44	M	1	62	Liège	0807-15090	Wallonie	INNO-LIPA	2008
45	45-49	F	1	21	Brussels	BD5289R	Brussels	INNO-LIPA	2008
49	45-49	M	1	11	Antwerpen	ZNA0701	Vlaanderen	INNO-LIPA	2008
64	60-64	F	1	11	Antwerpen	81672453	Vlaanderen	INNO-LIPA	2008
66	65-69	M	4	62	Liège	16-080708-009401	Wallonie	INNO-LIPA	2008
68	65-69	F	1	21	Brussels	P44054Z	Brussels	INNO-LIPA	2008
71	70-74	F	2	73	Limburg	75655522	Vlaanderen	INNO-LIPA	2008
35	35-39	F	1	31	WestVlaanderen	SJ8H080417	Vlaanderen	INNO-LIPA	2008
39	35-39	F	1	21	Brussels	L89585P	Brussels	INNO-LIPA	2008
41	40-44	M	3	53	Hainaut	BE5168P	Wallonie	INNO-LIPA	2008
42	40-44	M	3	11	Antwerpen	ZNA0709	Vlaanderen	INNO-LIPA	2008
43	40-44	F	1	21	Brussels	H29970H	Brussels	INNO-LIPA	2008
44	40-44	M	2	11	Antwerpen	ZNA0717	Vlaanderen	INNO-LIPA	2008
44	40-44	M	4	21	Brussels	AS2540J	Brussels	INNO-LIPA	2008
46	45-49	M	4	11	Antwerpen	80835812	Vlaanderen	INNO-LIPA	2008
52	50-54	M	3	11	Antwerpen	ZNA0716	Vlaanderen	INNO-LIPA	2008
52	50-54	M	3	21	Brussels	192345240700	Brussels	INNO-LIPA	2008
72	70-74	M	1	53	Hainaut	BD6928H	Wallonie	INNO-LIPA	2008
75	75-79	F	1	36	WestVlaanderen	SJ8I080410	Vlaanderen	INNO-LIPA	2008
26	25-29	M	4	62	Liège	16-081008-001101	Wallonie	INNO-LIPA	2008
40	40-44	M	3	21	Brussels	208709230700	Brussels	INNO-LIPA	2008
48	45-49	F	4	83	Luxembourg	0810-11797	Wallonie	INNO-LIPA	2008
50	50-54	M	2	31	WestVlaanderen	SJ8J080707	Vlaanderen	INNO-LIPA	2008
23	20-24	M	1	31	WestVlaanderen	SJ8L080777	Vlaanderen	INNO-LIPA	2008
30	30-34	M	1	62	Liège	0812-13236	Wallonie	INNO-LIPA	2008
40	40-44	M	4	81	Luxembourg	AFO	Wallonie	INNO-LIPA	2008
45	45-49	F	1	21	Brussels	209292100700	Brussels	INNO-LIPA	2008
49	45-49	M	4	21	Brussels	300811940700	Brussels	INNO-LIPA	2008
62	60-64	M	1	23	VlaamsBrabant	A11394F	Vlaanderen	INNO-LIPA	2008
35	35-39	M	5	34	WestVlaanderen	62318654	Vlaanderen	INNO-LIPA	2008
48	45-49	F	1	11	Antwerpen	62355474	Vlaanderen	INNO-LIPA	2008
58	55-59	M	4	21	Brussels	300710960700	Brussels	INNO-LIPA	2008
68	65-69	F	1	21	Brussels	208246260700	Brussels	INNO-LIPA	2008
70	70-74	F	1	21	Brussels	208681880700	Brussels	INNO-LIPA	2008
39	35-39	M	3	11	Antwerpen	62371174	Vlaanderen	INNO-LIPA	2008
28	25-29	M	1	11	Antwerpen	62366083	Vlaanderen	INNO-LIPA	2008
31	30-34	M	1	62	Liège	0808-67707	Wallonie	INNO-LIPA	2008
33	30-34	M	3	11	Antwerpen	ZNA0711	Vlaanderen	INNO-LIPA	2008
36	35-39	F	3	11	Antwerpen	ZNA0710	Vlaanderen	INNO-LIPA	2008
39	35-39	F	4	44	OostVlaanderen	UZG-0149	Vlaanderen	INNO-LIPA	2008
40	40-44	F	1	24	VlaamsBrabant	208269800700	Vlaanderen	INNO-LIPA	2008
44	40-44	F	1	21	Brussels	208268160700	Brussels	INNO-LIPA	2008
45	45-49	M	2	71	Limburg	62361464	Vlaanderen	INNO-LIPA	2008
45	45-49	M	1	21	Brussels	101978650700	Brussels	INNO-LIPA	2008
47	45-49	F	1	24	VlaamsBrabant	60709631	Vlaanderen	INNO-LIPA	2008
58	55-59	M	4	21	Brussels	AB7048B	Brussels	INNO-LIPA	2008
66	65-69	F	5	34	WestVlaanderen	62222385	Vlaanderen	INNO-LIPA	2008
38	35-39	M	4	57	Hainaut	BD6523K	Wallonie	INNO-LIPA	2008
42	40-44	F	3	21	Brussels	AU5006A	Brussels	INNO-LIPA	2008
47	45-49	F	1	11	Antwerpen	86105038	Vlaanderen	INNO-LIPA	2008
72	70-74	F	4	21	Brussels	AR2358E	Brussels	INNO-LIPA	2008
18	15-19	M	1	21	Brussels	208314450700	Brussels	INNO-LIPA	2008
30	30-34	M	3	71	Limburg	62374574	Vlaanderen	INNO-LIPA	2008
40	40-44	M	3	11	Antwerpen	ZNA0712	Vlaanderen	INNO-LIPA	2008
54	50-54	F	1	11	Antwerpen	62177209	Vlaanderen	INNO-LIPA	2008
65	65-69	M	1	62	Liège	16-080822-006501	Wallonie	INNO-LIPA	2008
60	60-64	M	3	11	Antwerpen	61706933	Vlaanderen	INNO-LIPA	2008
17	15-19	M	1	11	Antwerpen	85964484	Vlaanderen	INNO-LIPA	2008
33	30-34	M	1	71	Limburg	62378294	Vlaanderen	INNO-LIPA	2008
37	35-39	F	3	11	Antwerpen	ZNA0713	Vlaanderen	INNO-LIPA	2008
41	40-44	M	1	31	WestVlaanderen	SJ8H260586	Vlaanderen	INNO-LIPA	2008
49	45-49	M	3	31	WestVlaanderen	SJ8H260472	Vlaanderen	INNO-LIPA	2008
57	55-59	M	3	21	Brussels	208340860700	Brussels	INNO-LIPA	2008
64	60-64	F	4	44	OostVlaanderen	0808-13865	Vlaanderen	INNO-LIPA	2008
26	25-29	M	2	11	Antwerpen	ZNA0714	Vlaanderen	INNO-LIPA	2008
40	40-44	M	4	11	Antwerpen	ZNA0947	Vlaanderen	INNO-LIPA	2008
40	40-44	M	3	55	Hainaut	BD3365W	Wallonie	INNO-LIPA	2008
34	30-34	M	3	62	Liège	16-080828-001201	Wallonie	INNO-LIPA	2008
52	50-54	M	3	21	Brussels	102069440700	Brussels	INNO-LIPA	2008
56	55-59	F	1	46	OostVlaanderen	SJ8H280720	Vlaanderen	INNO-LIPA	2008
63	60-64	F	1	12	Antwerpen	62383294	Vlaanderen	INNO-LIPA	2008
31	30-34	M	3	62	Liège	0809-15256	Wallonie	INNO-LIPA	2008
37	35-39	M	1	31	WestVlaanderen	SJ8H290566	Vlaanderen	INNO-LIPA	2008
42	40-44	F	1	11	Antwerpen	86869674	Vlaanderen	INNO-LIPA	2008
55	55-59	F	1	25	BrabantWallon	BD3312D	Wallonie	INNO-LIPA	2008
66	65-69	F	1	55	Hainaut	62394150	Wallonie	INNO-LIPA	2008
35	35-39	F	4	57	Hainaut	ZNA0927	Wallonie	INNO-LIPA	2008
28	25-29	M	4	46	OostVlaanderen	61894424	Vlaanderen	INNO-LIPA	2008
82	80-84	M	1	45	OostVlaanderen	61890802	Vlaanderen	INNO-LIPA	2008
38	35-39	M	1	11	Antwerpen	ZNA0684	Vlaanderen	INNO-LIPA	2008
45	45-49	F	1	72	Limburg	83441089	Vlaanderen	INNO-LIPA	2008
46	45-49	M	1	21	Brussels	193110360700	Brussels	INNO-LIPA	2008
69	65-69	F	1	21	Brussels	101705330700	Brussels	INNO-LIPA	2008
34	30-34	F	1	62	Liège	0806-10660	Wallonie	INNO-LIPA	2008
52	50-54	M	1	21	Brussels	191057	Brussels	INNO-LIPA	2008
29	25-29	M	2	11	Antwerpen	ZNA0698	Vlaanderen	INNO-LIPA	2008
51	50-54	F	1	62	Liège	16-080609-002001	Wallonie	INNO-LIPA	2008
63	60-64	F	4	21	Brussels	500901030700	Brussels	INNO-LIPA	2008
32	30-34	M	4	62	Liège	16-080709-010301	Wallonie	INNO-LIPA	2008
33	30-34	M	1	44	OostVlaanderen	0807-05096	Vlaanderen	INNO-LIPA	2008
39	35-39	F	3	62	Liège	16-080709-003001	Wallonie	INNO-LIPA	2008
42	40-44	M	1	71	Limburg	62283155	Vlaanderen	INNO-LIPA	2008
60	60-64	F	4	21	Brussels	101907780700	Brussels	INNO-LIPA	2008
62	60-64	F	1	11	Antwerpen	ZNA0944	Vlaanderen	INNO-LIPA	2008
29	25-29	M	1	11	Antwerpen	62416219	Vlaanderen	INNO-LIPA	2008
38	35-39	F	1	62	Liège	16-080909-008301	Wallonie	INNO-LIPA	2008
45	45-49	M	4	44	OostVlaanderen	0809-05448	Vlaanderen	INNO-LIPA	2008
55	55-59	F	4	21	Brussels	208718090700	Brussels	INNO-LIPA	2008
65	65-69	M	1	23	VlaamsBrabant	C11521W	Vlaanderen	INNO-LIPA	2008
68	65-69	M	1	21	Brussels	P42398M	Brussels	INNO-LIPA	2008
47	45-49	M	5	31	WestVlaanderen	81439333	Vlaanderen	INNO-LIPA	2008
19	15-19	F	4	24	VlaamsBrabant	73791477	Vlaanderen	INNO-LIPA	2008
28	25-29	F	1	23	VlaamsBrabant	209304750700	Vlaanderen	INNO-LIPA	2008
34	30-34	M	1	62	Liège	16-081209-005201	Wallonie	INNO-LIPA	2008
41	40-44	F	3	24	VlaamsBrabant	77081339	Vlaanderen	INNO-LIPA	2008
41	40-44	F	3	21	Brussels	102235060700	Brussels	INNO-LIPA	2008
51	50-54	M	1	21	Brussels	102235140700	Brussels	INNO-LIPA	2008
26	25-29	F	1	71	Limburg	62424130	Vlaanderen	INNO-LIPA	2008
58	55-59	F	1	13	Antwerpen	88343579	Vlaanderen	INNO-LIPA	2008
76	75-79	F	1	45	OostVlaanderen	60847399	Vlaanderen	INNO-LIPA	2008
71	70-74	M	1	21	Brussels	208514650700	Brussels	INNO-LIPA	2008
34	30-34	M	3	57	Hainaut	BD7657J	Wallonie	INNO-LIPA	2008
38	35-39	M	4	13	Antwerpen	62439666	Vlaanderen	INNO-LIPA	2008
39	35-39	M	3	34	WestVlaanderen	BE5227F	Vlaanderen	INNO-LIPA	2008
50	50-54	M	1	21	Brussels	81171571	Brussels	INNO-LIPA	2008
59	55-59	M	1	21	Brussels	62433008	Brussels	INNO-LIPA	2008
62	60-64	M	4	62	Liège	0809-14072	Wallonie	INNO-LIPA	2008
73	70-74	F	1	21	Brussels	D72095B	Brussels	INNO-LIPA	2008
8	05-09	M	3		UNK	AR6344Z	UNK	INNO-LIPA	2008
37	35-39	M	3	57	Hainaut	BD7666K	Wallonie	INNO-LIPA	2008
38	35-39	F	3	21	Brussels	300733940700	Brussels	INNO-LIPA	2008
46	45-49	M	3		UNK	AD6346X	UNK	INNO-LIPA	2008
52	50-54	M	3	23	VlaamsBrabant	AC4076W	Vlaanderen	INNO-LIPA	2008
56	55-59	F	1	21	Brussels	A98596L	Brussels	INNO-LIPA	2008
68	65-69	F	1	53	Hainaut	BD7668M	Wallonie	INNO-LIPA	2008
74	70-74	F	1	12	Antwerpen	85955599	Vlaanderen	INNO-LIPA	2008
22	20-24	F	1	63	Liège	16-080919-008901	Wallonie	INNO-LIPA	2008
31	30-34	M	1	25	BrabantWallon	BD7670E	Wallonie	INNO-LIPA	2008
40	40-44	F	3	11	Antwerpen	62448360	Vlaanderen	INNO-LIPA	2008
47	45-49	M	3	62	Liège	16-080919-008801	Wallonie	INNO-LIPA	2008
48	45-49	M	1	11	Antwerpen	62435102	Vlaanderen	INNO-LIPA	2008
53	50-54	F	4	21	Brussels	102045800700	Brussels	INNO-LIPA	2008
57	55-59	F	2	11	Antwerpen	62441571	Vlaanderen	INNO-LIPA	2008
37	35-39	M	1	11	Antwerpen	62439518	Vlaanderen	INNO-LIPA	2008
41	40-44	M	2	11	Antwerpen	61377685	Vlaanderen	INNO-LIPA	2008
43	40-44	M	1	11	Antwerpen	MI 0809 9542	Vlaanderen	INNO-LIPA	2008
48	45-49	M	1	11	Antwerpen	MI 0809 6263	Vlaanderen	INNO-LIPA	2008
60	60-64	M	6		UNK	MI 0809 5340	UNK	INNO-LIPA	2008
48	45-49	M	2	62	Liège	16-080922-011901	Wallonie	INNO-LIPA	2008
48	45-49	F	1	13	Antwerpen	62439484	Vlaanderen	INNO-LIPA	2008
49	45-49	F	2	11	Antwerpen	62442942	Vlaanderen	INNO-LIPA	2008
57	55-59	M	3	21	Brussels	208564760700	Brussels	INNO-LIPA	2008
41	40-44	M	1	71	Limburg	78823119	Vlaanderen	INNO-LIPA	2008
52	50-54	F	3	23	VlaamsBrabant	62446752	Vlaanderen	INNO-LIPA	2008
62	60-64	M	2	12	Antwerpen	75719708	Vlaanderen	INNO-LIPA	2008
32	30-34	M	1	24	VlaamsBrabant	AR6212J	Vlaanderen	INNO-LIPA	2008
39	35-39	M	1	21	Brussels	192321010700	Brussels	INNO-LIPA	2008
52	50-54	F	4	25	BrabantWallon	AP9791A	Wallonie	INNO-LIPA	2008
60	60-64	F	3	11	Antwerpen	ZNA0949	Vlaanderen	INNO-LIPA	2008
69	65-69	M	1	63	Liège	R56993U	Wallonie	INNO-LIPA	2008
73	70-74	F	1	11	Antwerpen	ZNA0719	Vlaanderen	INNO-LIPA	2008
28	25-29	M	1	21	Brussels	AD2413M	Brussels	INNO-LIPA	2008
41	40-44	M	3	23	VlaamsBrabant	208893020700	Vlaanderen	INNO-LIPA	2008
51	50-54	M	1	62	Liège	0809-15852	Wallonie	INNO-LIPA	2008
52	50-54	F	2	44	OostVlaanderen	UZG-0166	Vlaanderen	INNO-LIPA	2008
57	55-59	M	2	25	BrabantWallon	BD7976A	Wallonie	INNO-LIPA	2008
64	60-64	M	1	11	Antwerpen	62456959	Vlaanderen	INNO-LIPA	2008
68	65-69	F	4	62	Liège	0809-15766	Wallonie	INNO-LIPA	2008
28	25-29	M	1	11	Antwerpen	SJ8I260583	Vlaanderen	INNO-LIPA	2008
48	45-49	F	1	91	Namur	0809-16183	Wallonie	INNO-LIPA	2008
78	75-79	M	4	21	Brussels	102061420700	Brussels	INNO-LIPA	2008
4	00-04	F	1	84	Luxembourg	U91999A	Wallonie	INNO-LIPA	2008
37	35-39	M	1	52	Hainaut	208622310700	Wallonie	INNO-LIPA	2008
57	55-59	M	4	21	Brussels	T64859M	Brussels	INNO-LIPA	2008
24	20-24	M	3	44	OostVlaanderen	0809-19763	Vlaanderen	INNO-LIPA	2008
28	25-29	M	1	31	WestVlaanderen	SJ8I300634	Vlaanderen	INNO-LIPA	2008
33	30-34	M	3	11	Antwerpen	SJ8I300362	Vlaanderen	INNO-LIPA	2008
43	40-44	M	3	11	Antwerpen	62460050	Vlaanderen	INNO-LIPA	2008
70	70-74	F	5	31	WestVlaanderen	82983388	Vlaanderen	INNO-LIPA	2008
29	25-29	F	1	21	Brussels	101506650700	Brussels	INNO-LIPA	2008
41	40-44	M	1	41	OostVlaanderen	SJ8A100608	Vlaanderen	INNO-LIPA	2008
46	45-49	M	4	21	Brussels	P34912L	Brussels	INNO-LIPA	2008
23	20-24	F	3	24	VlaamsBrabant	85755148	Vlaanderen	INNO-LIPA	2008
37	35-39	M	2	11	Antwerpen	61979431	Vlaanderen	INNO-LIPA	2008
54	50-54	M	1	23	VlaamsBrabant	87540183	Vlaanderen	INNO-LIPA	2008
55	55-59	M	3	11	Antwerpen	61983102	Vlaanderen	INNO-LIPA	2008
56	55-59	F	1	11	Antwerpen	61865986	Vlaanderen	INNO-LIPA	2008
34	30-34	M	1	21	Brussels	101709930700	Brussels	INNO-LIPA	2008
37	35-39	M	2	92	Namur	SJ8D100411	Wallonie	INNO-LIPA	2008
50	50-54	M	3	21	Brussels	111527	Brussels	INNO-LIPA	2008
64	60-64	F	1	31	WestVlaanderen	80216518	Vlaanderen	INNO-LIPA	2008
42	40-44	M	3	21	Brussels	101839670700	Brussels	INNO-LIPA	2008
44	40-44	M	3	42	OostVlaanderen	85046050	Vlaanderen	INNO-LIPA	2008
29	25-29	F	1	12	Antwerpen	62094925	Vlaanderen	INNO-LIPA	2008
33	30-34	M	1	21	Brussels	192307230700	Brussels	INNO-LIPA	2008
35	35-39	F	3	54	Hainaut	UCL003	Wallonie	INNO-LIPA	2008
42	40-44	M	3	21	Brussels	300675760700	Brussels	INNO-LIPA	2008
42	40-44	F	3	11	Antwerpen	ZNA0943	Vlaanderen	INNO-LIPA	2008
43	40-44	F	3	61	Liège	16-080710-004101	Wallonie	INNO-LIPA	2008
44	40-44	M	1	61	Liège	16-080710-009701	Wallonie	INNO-LIPA	2008
63	60-64	F	1	21	Brussels	207942420700	Brussels	INNO-LIPA	2008
64	60-64	M	2	24	VlaamsBrabant	86282407	Vlaanderen	INNO-LIPA	2008
73	70-74	F	5	21	Brussels	J80799S	Brussels	INNO-LIPA	2008
76	75-79	F	4	21	Brussels	207949150700	Brussels	INNO-LIPA	2008
79	75-79	F	1	21	Brussels	207936800700	Brussels	INNO-LIPA	2008
28	25-29	M	3	64	Liège	0809-12491	Wallonie	INNO-LIPA	2008
35	35-39	F	1	42	OostVlaanderen	83118836	Vlaanderen	INNO-LIPA	2008
64	60-64	F	1	81	Luxembourg	S56021C	Wallonie	INNO-LIPA	2008
34	30-34	M	1	71	Limburg	62489422	Vlaanderen	INNO-LIPA	2008
49	45-49	F	1	64	Liège	16-081010-001101	Wallonie	INNO-LIPA	2008
67	65-69	M	1	55	Hainaut	BE5210U	Wallonie	INNO-LIPA	2008
73	70-74	M	1	11	Antwerpen	61286852	Vlaanderen	INNO-LIPA	2008
59	55-59	F	4	21	Brussels	BD8738R	Brussels	INNO-LIPA	2008
62	60-64	F	2		UNK	U85535E	UNK	INNO-LIPA	2008
64	60-64	F	1	21	Brussels	70093600000000000	Brussels	INNO-LIPA	2008
75	75-79	F	1	63	Liège	16-081110-009601	Wallonie	INNO-LIPA	2008
24	20-24	M	4	24	VlaamsBrabant	86210010	Vlaanderen	INNO-LIPA	2008
29	25-29	F	3	57	Hainaut	BD8110B	Wallonie	INNO-LIPA	2008
49	45-49	F	1	51	Hainaut	BJ5768J	Wallonie	INNO-LIPA	2008
63	60-64	F	1	43	OostVlaanderen	SJ8L100616	Vlaanderen	INNO-LIPA	2008
73	70-74	M	1	46	OostVlaanderen	85363315	Vlaanderen	INNO-LIPA	2008
26	25-29	M	4	31	WestVlaanderen	62493911	Vlaanderen	INNO-LIPA	2008
34	30-34	M	3	13	Antwerpen	62493853	Vlaanderen	INNO-LIPA	2008
76	75-79	M	1	21	Brussels	L36837A	Brussels	INNO-LIPA	2008
79	75-79	M	1	13	Antwerpen	74441205	Vlaanderen	INNO-LIPA	2008
44	40-44	F	3	71	Limburg	62496195	Vlaanderen	INNO-LIPA	2008
47	45-49	M	3	71	Limburg	86947934	Vlaanderen	INNO-LIPA	2008
51	50-54	F	2	24	VlaamsBrabant	87944187	Vlaanderen	INNO-LIPA	2008
60	60-64	F	4	23	VlaamsBrabant	S80627X	Vlaanderen	INNO-LIPA	2008
75	75-79	F	1	36	WestVlaanderen	86046745	Vlaanderen	INNO-LIPA	2008
79	75-79	M	1	21	Brussels	102101330700	Brussels	INNO-LIPA	2008
29	25-29	M	1	25	BrabantWallon	UCL005	Wallonie	INNO-LIPA	2008
39	35-39	M	4	43	OostVlaanderen	62499553	Vlaanderen	INNO-LIPA	2008
59	55-59	M	4	21	Brussels	209167330700	Brussels	INNO-LIPA	2008
61	60-64	F	1	71	Limburg	83068874	Vlaanderen	INNO-LIPA	2008
74	70-74	F	1	25	BrabantWallon	A94596K	Wallonie	INNO-LIPA	2008
32	30-34	M	1	63	Liège	16-081016-010601	Wallonie	INNO-LIPA	2008
32	30-34	M	1	36	WestVlaanderen	61113833	Vlaanderen	INNO-LIPA	2008
37	35-39	M	1	62	Liège	16-081016-002601	Wallonie	INNO-LIPA	2008
44	40-44	F	3	62	Liège	0810-13739	Wallonie	INNO-LIPA	2008
82	80-84	F	1	11	Antwerpen	ZNA0951	Vlaanderen	INNO-LIPA	2008
24	20-24	M	3	92	Namur	0810-14126	Wallonie	INNO-LIPA	2008
59	55-59	M	2	11	Antwerpen	62512421	Vlaanderen	INNO-LIPA	2008
45	45-49	M	4	25	BrabantWallon	102169130700	Wallonie	INNO-LIPA	2008
47	45-49	F	1	53	Hainaut	E26482E	Wallonie	INNO-LIPA	2008
51	50-54	M	3	53	Hainaut	BD6831X	Wallonie	INNO-LIPA	2008
58	55-59	M	1	21	Brussels	E33399C	Brussels	INNO-LIPA	2008
40	40-44	M	4	11	Antwerpen	62522115	Vlaanderen	INNO-LIPA	2008
52	50-54	F	1	35	WestVlaanderen	SJ8J210493	Vlaanderen	INNO-LIPA	2008
63	60-64	M	1	24	VlaamsBrabant	83531806	Vlaanderen	INNO-LIPA	2008
32	30-34	F	1	35	WestVlaanderen	85100949	Vlaanderen	INNO-LIPA	2008
36	35-39	F	2	21	Brussels	BD8097C	Brussels	INNO-LIPA	2008
67	65-69	F	1	35	WestVlaanderen	SJ8J220822	Vlaanderen	INNO-LIPA	2008
75	75-79	F	1	41	OostVlaanderen	0810-15276	Vlaanderen	INNO-LIPA	2008
21	20-24	F	1	44	OostVlaanderen	0810-15751	Vlaanderen	INNO-LIPA	2008
39	35-39	M	3	13	Antwerpen	ZNA0722	Vlaanderen	INNO-LIPA	2008
57	55-59	M	1	62	Liège	0810-15446	Wallonie	INNO-LIPA	2008
22	20-24	M	4	31	WestVlaanderen	SJ8J240645	Vlaanderen	INNO-LIPA	2008
37	35-39	M	1	21	Brussels	208861310700	Brussels	INNO-LIPA	2008
41	40-44	M	1	11	Antwerpen	84198258	Vlaanderen	INNO-LIPA	2008
42	40-44	M	4	62	Liège	16-081024-012101	Wallonie	INNO-LIPA	2008
49	45-49	M	1	21	Brussels	B67696W	Brussels	INNO-LIPA	2008
49	45-49	M	3	11	Antwerpen	62529227	Vlaanderen	INNO-LIPA	2008
50	50-54	M	4	21	Brussels	102187410700	Brussels	INNO-LIPA	2008
76	75-79	F	1	21	Brussels	300768760700	Brussels	INNO-LIPA	2008
26	25-29	F	1	71	Limburg	60986718	Vlaanderen	INNO-LIPA	2008
32	30-34	M	3	44	OostVlaanderen	0810-17968	Vlaanderen	INNO-LIPA	2008
49	45-49	M	1	46	OostVlaanderen	62536685	Vlaanderen	INNO-LIPA	2008
51	50-54	M	4	53	Hainaut	102131540700	Wallonie	INNO-LIPA	2008
39	35-39	F	3	21	Brussels	89408082	Brussels	INNO-LIPA	2008
43	40-44	M	4	62	Liège	16-081028-005801	Wallonie	INNO-LIPA	2008
45	45-49	M	1	11	Antwerpen	86664372	Vlaanderen	INNO-LIPA	2008
48	45-49	M	1	24	VlaamsBrabant	82796103	Vlaanderen	INNO-LIPA	2008
50	50-54	F	1	72	Limburg	61850152	Vlaanderen	INNO-LIPA	2008
54	50-54	F	4	62	Liège	MMU	Wallonie	INNO-LIPA	2008
62	60-64	F	3	71	Limburg	87426284	Vlaanderen	INNO-LIPA	2008
48	45-49	F	1	25	BrabantWallon	P05284J	Wallonie	INNO-LIPA	2008
68	65-69	M	1	73	Limburg	87902466	Vlaanderen	INNO-LIPA	2008
38	35-39	F	1	21	Brussels	208927370700	Brussels	INNO-LIPA	2008
42	40-44	M	3	32	WestVlaanderen	BE5172J	Vlaanderen	INNO-LIPA	2008
42	40-44	M	4	12	Antwerpen	73928038	Vlaanderen	INNO-LIPA	2008
49	45-49	F	1	91	Namur	UCL001	Wallonie	INNO-LIPA	2008
27	25-29	F	1	13	Antwerpen	61865770	Vlaanderen	INNO-LIPA	2008
29	25-29	F	3	11	Antwerpen	ZNA0666	Vlaanderen	INNO-LIPA	2008
32	30-34	F	3	13	Antwerpen	76731538	Vlaanderen	INNO-LIPA	2008
39	35-39	M	1	23	VlaamsBrabant	87684361	Vlaanderen	INNO-LIPA	2008
75	75-79	F	1	21	Brussels	C14138L	Brussels	INNO-LIPA	2008
79	75-79	M	1	31	WestVlaanderen	SJ8B110598	Vlaanderen	INNO-LIPA	2008
27	25-29	F	3	12	Antwerpen	61981965	Vlaanderen	INNO-LIPA	2008
37	35-39	M	1	11	Antwerpen	ZNA0930	Vlaanderen	INNO-LIPA	2008
39	35-39	M	1	21	Brussels	193085090700	Brussels	INNO-LIPA	2008
42	40-44	F	1	62	Liège	16-080311-003301	Wallonie	INNO-LIPA	2008
47	45-49	F	5	42	OostVlaanderen	74104084	Vlaanderen	INNO-LIPA	2008
70	70-74	F	1	11	Antwerpen	70145107	Vlaanderen	INNO-LIPA	2008
34	30-34	F	3	21	Brussels	500778260700	Brussels	INNO-LIPA	2008
36	35-39	F	1	62	Liège	0804-12946	Wallonie	INNO-LIPA	2008
61	60-64	M	1	23	VlaamsBrabant	85287183	Vlaanderen	INNO-LIPA	2008
68	65-69	F	1	35	WestVlaanderen	83519389	Vlaanderen	INNO-LIPA	2008
71	70-74	M	5	31	WestVlaanderen	SJ8D110587	Vlaanderen	INNO-LIPA	2008
27	25-29	M	1	62	Liège	10201400000000000	Wallonie	INNO-LIPA	2008
29	25-29	M	3	83	Luxembourg	16-080611-005101	Wallonie	INNO-LIPA	2008
30	30-34	M	1	62	Liège	16-080611-005201	Wallonie	INNO-LIPA	2008
31	30-34	M	1	23	VlaamsBrabant	62211073	Vlaanderen	INNO-LIPA	2008
53	50-54	M	1	83	Luxembourg	0806-12613	Wallonie	INNO-LIPA	2008
53	50-54	F	1	52	Hainaut	S37191M	Wallonie	INNO-LIPA	2008
60	60-64	F	4		UNK	207698570700	UNK	INNO-LIPA	2008
81	80-84	M	1	53	Hainaut	L52407T	Wallonie	INNO-LIPA	2008
27	25-29	M	3	31	WestVlaanderen	SJ8G110267	Vlaanderen	INNO-LIPA	2008
28	25-29	F	3	11	Antwerpen	ZNA0703	Vlaanderen	INNO-LIPA	2008
29	25-29	M	3	12	Antwerpen	ZNA0702	Vlaanderen	INNO-LIPA	2008
53	50-54	F	2	44	OostVlaanderen	UZG-0142	Vlaanderen	INNO-LIPA	2008
32	30-34	M	1	42	OostVlaanderen	BD5691Z	Vlaanderen	INNO-LIPA	2008
75	75-79	F	1	21	Brussels	L01347X	Brussels	INNO-LIPA	2008
46	45-49	M	1	91	Namur	BD7163L	Wallonie	INNO-LIPA	2008
55	55-59	M	1	25	BrabantWallon	A87550C	Wallonie	INNO-LIPA	2008
72	70-74	M	1	23	VlaamsBrabant	E96132U	Vlaanderen	INNO-LIPA	2008
51	50-54	M	2	21	Brussels	501220250700	Brussels	INNO-LIPA	2008
37	35-39	M	4	44	OostVlaanderen	0811-06338	Vlaanderen	INNO-LIPA	2008
43	40-44	M	1	62	Liège	16-081211-008901	Wallonie	INNO-LIPA	2008
45	45-49	M	5	31	WestVlaanderen	82559147	Vlaanderen	INNO-LIPA	2008
59	55-59	M	1	85	Luxembourg	RLA	Wallonie	INNO-LIPA	2008
24	20-24	M	4	21	Brussels	601668020700	Brussels	INNO-LIPA	2008
33	30-34	F	2	11	Antwerpen	62584610	Vlaanderen	INNO-LIPA	2008
52	50-54	M	1		UNK	P78154F	UNK	INNO-LIPA	2008
61	60-64	M	1	12	Antwerpen	62573621	Vlaanderen	INNO-LIPA	2008
42	40-44	M	1	11	Antwerpen	ZNA0728	Vlaanderen	INNO-LIPA	2008
47	45-49	F	1	31	WestVlaanderen	SJ8K140794	Vlaanderen	INNO-LIPA	2008
49	45-49	F	2	11	Antwerpen	ZNA0953	Vlaanderen	INNO-LIPA	2008
47	45-49	M	4	21	Brussels	MI 0810 9512	Brussels	INNO-LIPA	2008
21	20-24	F	1	21	Brussels	R77903W	Brussels	INNO-LIPA	2008
23	20-24	M	1	44	OostVlaanderen	0811-10758	Vlaanderen	INNO-LIPA	2008
34	30-34	M	3	46	OostVlaanderen	62577952	Vlaanderen	INNO-LIPA	2008
34	30-34	M	1	11	Antwerpen	ZNA0729	Vlaanderen	INNO-LIPA	2008
45	45-49	M	2	21	Brussels	R00988M	Brussels	INNO-LIPA	2008
66	65-69	F	1	21	Brussels	209081940700	Brussels	INNO-LIPA	2008
69	65-69	F	4	23	VlaamsBrabant	T70952R	Vlaanderen	INNO-LIPA	2008
22	20-24	M	3	36	WestVlaanderen	SJ8K180393	Vlaanderen	INNO-LIPA	2008
37	35-39	M	1	24	VlaamsBrabant	78228186	Vlaanderen	INNO-LIPA	2008
51	50-54	M	4	62	Liège	16-081118-009601	Wallonie	INNO-LIPA	2008
38	35-39	M	3	11	Antwerpen	ZNA0730	Vlaanderen	INNO-LIPA	2008
51	50-54	F	1	25	BrabantWallon	A96272B	Wallonie	INNO-LIPA	2008
55	55-59	M	4		UNK	102189160700	UNK	INNO-LIPA	2008
63	60-64	M	1	11	Antwerpen	62592514	Vlaanderen	INNO-LIPA	2008
75	75-79	F	1	36	WestVlaanderen	77722577	Vlaanderen	INNO-LIPA	2008
71	70-74	F	1	53	Hainaut	D22041L	Wallonie	INNO-LIPA	2008
43	40-44	F	4	11	Antwerpen	198197520700	Vlaanderen	INNO-LIPA	2008
40	40-44	M	1	82	Luxembourg	16-081124-002001	Wallonie	INNO-LIPA	2008
47	45-49	M	4	21	Brussels	102197370700	Brussels	INNO-LIPA	2008
50	50-54	F	4	21	Brussels	209153860700	Brussels	INNO-LIPA	2008
64	60-64	M	1	25	BrabantWallon	K54947X	Wallonie	INNO-LIPA	2008
26	25-29	F	4	21	Brussels	AS7554A	Brussels	INNO-LIPA	2008
41	40-44	F	3	23	VlaamsBrabant	86419637	Vlaanderen	INNO-LIPA	2008
26	25-29	F	1	11	Antwerpen	62605126	Vlaanderen	INNO-LIPA	2008
41	40-44	F	4	11	Antwerpen	62605159	Vlaanderen	INNO-LIPA	2008
44	40-44	M	1	11	Antwerpen	62605134	Vlaanderen	INNO-LIPA	2008
54	50-54	M	1	41	OostVlaanderen	62541735	Vlaanderen	INNO-LIPA	2008
56	55-59	M	4	62	Liège	0811-16299	Wallonie	INNO-LIPA	2008
62	60-64	M	1	25	BrabantWallon	J31017B	Wallonie	INNO-LIPA	2008
20	20-24	M	1	24	VlaamsBrabant	108-092990	Vlaanderen	INNO-LIPA	2008
36	35-39	M	1	45	OostVlaanderen	62612007	Vlaanderen	INNO-LIPA	2008
37	35-39	M	1	13	Antwerpen	62627591	Vlaanderen	INNO-LIPA	2008
38	35-39	F	4	21	Brussels	S64096Z	Brussels	INNO-LIPA	2008
52	50-54	F	3	44	OostVlaanderen	SJ8K270755	Vlaanderen	INNO-LIPA	2008
25	25-29	M	3	35	WestVlaanderen	SJ8K280571	Vlaanderen	INNO-LIPA	2008
49	45-49	M	1	43	OostVlaanderen	86717147	Vlaanderen	INNO-LIPA	2008
57	55-59	F	1	11	Antwerpen	ZNA0732	Vlaanderen	INNO-LIPA	2008
65	65-69	F	4		UNK	16-081128-003401	UNK	INNO-LIPA	2008
72	70-74	F	2	11	Antwerpen	ZNA0731	Vlaanderen	INNO-LIPA	2008
78	75-79	F	1	62	Liège	16-081128-009901	Wallonie	INNO-LIPA	2008
39	35-39	F	1	21	Brussels	300822800700	Brussels	INNO-LIPA	2008
26	25-29	M	1	62	Liège	16-080212-003401	Wallonie	INNO-LIPA	2008
27	25-29	F	3	62	Liège	16-080212-002501	Wallonie	INNO-LIPA	2008
42	40-44	M	4	23	VlaamsBrabant	101581290700	Vlaanderen	INNO-LIPA	2008
47	45-49	M	3	11	Antwerpen	ZNA0667	Vlaanderen	INNO-LIPA	2008
75	75-79	M	4	81	Luxembourg	RLE	Wallonie	INNO-LIPA	2008
84	80-84	M	1	38	WestVlaanderen	SJ8B120572	Vlaanderen	INNO-LIPA	2008
43	40-44	M	3	11	Antwerpen	ZNA0679	Vlaanderen	INNO-LIPA	2008
45	45-49	M	1	21	Brussels	500712420700	Brussels	INNO-LIPA	2008
57	55-59	M	3	11	Antwerpen	ZNA0678	Vlaanderen	INNO-LIPA	2008
61	60-64	F	1	85	Luxembourg	0803-12951	Wallonie	INNO-LIPA	2008
26	25-29	M	3	21	Brussels	U51315M	Brussels	INNO-LIPA	2008
38	35-39	F	1	13	Antwerpen	62216007	Vlaanderen	INNO-LIPA	2008
44	40-44	M	1	21	Brussels	207703370700	Brussels	INNO-LIPA	2008
51	50-54	M	3	92	Namur	AU9047M	Wallonie	INNO-LIPA	2008
52	50-54	M	5	21	Brussels	U96994B	Brussels	INNO-LIPA	2008
78	75-79	F	1	21	Brussels	D11484B	Brussels	INNO-LIPA	2008
52	50-54	F	4	21	Brussels	UZG-0148	Brussels	INNO-LIPA	2008
76	75-79	M	1	21	Brussels	C11968F	Brussels	INNO-LIPA	2008
77	75-79	F	1	13	Antwerpen	62350160	Vlaanderen	INNO-LIPA	2008
41	40-44	M	1	11	Antwerpen	ZNA0718	Vlaanderen	INNO-LIPA	2008
48	45-49	M	3	38	WestVlaanderen	62420336	Vlaanderen	INNO-LIPA	2008
95	95-++	M	1	11	Antwerpen	MI 0809 6245	Vlaanderen	INNO-LIPA	2008
28	25-29	M	1	33	WestVlaanderen	62565106	Vlaanderen	INNO-LIPA	2008
37	35-39	M	1	21	Brussels	50122400000000000	Brussels	INNO-LIPA	2008
53	50-54	M	4		UNK	UCL006	UNK	INNO-LIPA	2008
53	50-54	M	3		UNK	SJ8K120461	UNK	INNO-LIPA	2008
60	60-64	F	4	21	Brussels	300783800700	Brussels	INNO-LIPA	2008
28	25-29	M	3	35	WestVlaanderen	SJ8L120783	Vlaanderen	INNO-LIPA	2008
32	30-34	F	3	21	Brussels	209339500700	Brussels	INNO-LIPA	2008
37	35-39	F	1	51	Hainaut	401145430700	Wallonie	INNO-LIPA	2008
44	40-44	F	3	72	Limburg	83917039	Vlaanderen	INNO-LIPA	2008
60	60-64	M	1	11	Antwerpen	62654181	Vlaanderen	INNO-LIPA	2008
66	65-69	M	4	23	VlaamsBrabant	209571990700	Vlaanderen	INNO-LIPA	2008
22	20-24	M	1	31	WestVlaanderen	SJ8L150734	Vlaanderen	INNO-LIPA	2008
31	30-34	F	1	63	Liège	16-081215-003901	Wallonie	INNO-LIPA	2008
38	35-39	M	4	52	Hainaut	UCL007	Wallonie	INNO-LIPA	2008
44	40-44	F	1	62	Liège	16-081215-002601	Wallonie	INNO-LIPA	2008
48	45-49	F	1	11	Antwerpen	61044871	Vlaanderen	INNO-LIPA	2008
49	45-49	M	3	21	Brussels	U19899A	Brussels	INNO-LIPA	2008
35	35-39	M	3	11	Antwerpen	ZNA0737	Vlaanderen	INNO-LIPA	2008
38	35-39	M	3	73	Limburg	86500352	Vlaanderen	INNO-LIPA	2008
41	40-44	M	2	63	Liège	16-081216-002401	Wallonie	INNO-LIPA	2008
44	40-44	F	3	11	Antwerpen	62509773	Vlaanderen	INNO-LIPA	2008
46	45-49	F	1	21	Brussels	K52528P	Brussels	INNO-LIPA	2008
58	55-59	F	1	62	Liège	0812-13843	Wallonie	INNO-LIPA	2008
78	75-79	M	1	21	Brussels	209360880700	Brussels	INNO-LIPA	2008
28	25-29	F	1	23	VlaamsBrabant	AU0304B	Vlaanderen	INNO-LIPA	2008
36	35-39	M	2	82	Luxembourg	0812-14402	Wallonie	INNO-LIPA	2008
36	35-39	M	1	11	Antwerpen	62624945	Vlaanderen	INNO-LIPA	2008
42	40-44	F	1	21	Brussels	501305640700	Brussels	INNO-LIPA	2008
46	45-49	F	1	25	BrabantWallon	B66260H	Wallonie	INNO-LIPA	2008
48	45-49	M	2	82	Luxembourg	0812-14286	Wallonie	INNO-LIPA	2008
58	55-59	F	1	62	Liège	16-081217-004501	Wallonie	INNO-LIPA	2008
70	70-74	M	4	21	Brussels	601773220700	Brussels	INNO-LIPA	2008
33	30-34	F	1	44	OostVlaanderen	0812-12903	Vlaanderen	INNO-LIPA	2008
37	35-39	M	3	63	Liège	16-081218-003201	Wallonie	INNO-LIPA	2008
41	40-44	F	1	44	OostVlaanderen	SJ8L180880	Vlaanderen	INNO-LIPA	2008
42	40-44	M	1	62	Liège	16-081218-003301	Wallonie	INNO-LIPA	2008
46	45-49	M	2	13	Antwerpen	86089695	Vlaanderen	INNO-LIPA	2008
50	50-54	M	1	21	Brussels	AK0775U	Brussels	INNO-LIPA	2008
51	50-54	F	4	23	VlaamsBrabant	20970600000000000	Vlaanderen	INNO-LIPA	2008
52	50-54	F	1	21	Brussels	M74703W	Brussels	INNO-LIPA	2008
55	55-59	M	3	11	Antwerpen	62586466	Vlaanderen	INNO-LIPA	2008
26	25-29	M	1	31	WestVlaanderen	SJ8L190785	Vlaanderen	INNO-LIPA	2008
34	30-34	F	2	42	OostVlaanderen	MI 0811 9565	Vlaanderen	INNO-LIPA	2008
35	35-39	M	4	11	Antwerpen	MI 0811 6298	Vlaanderen	INNO-LIPA	2008
35	35-39	M	3	11	Antwerpen	MI 0810 7378	Vlaanderen	INNO-LIPA	2008
36	35-39	F	1	12	Antwerpen	87957205	Vlaanderen	INNO-LIPA	2008
46	45-49	F	2	43	OostVlaanderen	UZG-0202	Vlaanderen	INNO-LIPA	2008
50	50-54	F	4	11	Antwerpen	61584892	Vlaanderen	INNO-LIPA	2008
51	50-54	M	4	11	Antwerpen	MI 0812 9509	Vlaanderen	INNO-LIPA	2008
51	50-54	F	1	21	Brussels	81250982	Brussels	ABBOTT	2008
57	55-59	M	1	21	Brussels	E41523E	Brussels	INNO-LIPA	2008
73	70-74	F	1	11	Antwerpen	81877813	Vlaanderen	INNO-LIPA	2008
23	20-24	M	4	31	WestVlaanderen	SJ8L220640	Vlaanderen	INNO-LIPA	2008
44	40-44	M	3	11	Antwerpen	108-099825	Vlaanderen	INNO-LIPA	2008
57	55-59	F	1	61	Liège	16-081222-002501	Wallonie	INNO-LIPA	2008
62	60-64	F	4	21	Brussels	501316020700	Brussels	INNO-LIPA	2008
62	60-64	M	1	23	VlaamsBrabant	DK0568F	Vlaanderen	INNO-LIPA	2008
69	65-69	F	1	21	Brussels	E19076C	Brussels	INNO-LIPA	2008
74	70-74	F	1	21	Brussels	111116	Brussels	INNO-LIPA	2008
26	25-29	M	3	82	Luxembourg	0812-15848	Wallonie	INNO-LIPA	2008
44	40-44	M	1	11	Antwerpen	ZNA0739	Vlaanderen	INNO-LIPA	2008
45	45-49	M	3	24	VlaamsBrabant	62670328	Vlaanderen	INNO-LIPA	2008
54	50-54	M	1	62	Liège	T25594A	Wallonie	INNO-LIPA	2008
16	15-19	F	1	62	Liège	16-081224-003001	Wallonie	INNO-LIPA	2008
28	25-29	M	4	44	OostVlaanderen	SJ8L240317	Vlaanderen	INNO-LIPA	2008
64	60-64	M	5	31	WestVlaanderen	SJ8L240569	Vlaanderen	INNO-LIPA	2008
43	40-44	M	1	11	Antwerpen	62686548	Vlaanderen	INNO-LIPA	2008
28	25-29	F	1	57	Hainaut	UCL008	Wallonie	INNO-LIPA	2008
33	30-34	M	1	21	Brussels	501330450700	Brussels	INNO-LIPA	2008
36	35-39	M	3	71	Limburg	62180583	Vlaanderen	INNO-LIPA	2008
41	40-44	M	3	11	Antwerpen	ZNA0740	Vlaanderen	INNO-LIPA	2008
43	40-44	M	3	44	OostVlaanderen	0901-00002	Vlaanderen	INNO-LIPA	2009
31	30-34	F	1	35	WestVlaanderen	193975310700	Vlaanderen	INNO-LIPA	2009
48	45-49	F	3	11	Antwerpen	60167996	Vlaanderen	INNO-LIPA	2009
49	45-49	M	2	21	Brussels	R00086A	Brussels	INNO-LIPA	2009
57	55-59	F	1	31	WestVlaanderen	SJ9D010479	Vlaanderen	INNO-LIPA	2009
65	65-69	M	4	21	Brussels	M69447Z	Brussels	INNO-LIPA	2009
25	25-29	F	3	11	Antwerpen	ZNA0781	Vlaanderen	INNO-LIPA	2009
28	25-29	M	4	73	Limburg	81019259	Vlaanderen	INNO-LIPA	2009
37	35-39	M	1	73	Limburg	63163638	Vlaanderen	INNO-LIPA	2009
43	40-44	M	3	82	Luxembourg	0906-17307	Wallonie	INNO-LIPA	2009
43	40-44	M	1	72	Limburg	61914354	Vlaanderen	INNO-LIPA	2009
46	45-49	M	3	11	Antwerpen	61038642	Vlaanderen	INNO-LIPA	2009
49	45-49	M	1	21	Brussels	602392070700	Brussels	INNO-LIPA	2009
58	55-59	F	4	21	Brussels	211629130700	Brussels	INNO-LIPA	2009
62	60-64	M	4	21	Brussels	102715640700	Brussels	INNO-LIPA	2009
74	70-74	M	2	21	Brussels	T80966H	Brussels	INNO-LIPA	2009
22	20-24	F	4	62	Liège	16-090901-008701	Wallonie	INNO-LIPA	2009
29	25-29	F	1	11	Antwerpen	63316947	Vlaanderen	INNO-LIPA	2009
31	30-34	F	3	21	Brussels	102849310700	Brussels	INNO-LIPA	2009
40	40-44	M	4	21	Brussels	301105420700	Brussels	INNO-LIPA	2009
45	45-49	M	1	21	Brussels	23504	Brussels	INNO-LIPA	2009
51	50-54	F	1	11	Antwerpen	ZNA0802	Vlaanderen	INNO-LIPA	2009
58	55-59	M	4	53	Hainaut	BE1577E	Wallonie	INNO-LIPA	2009
67	65-69	F	1	35	WestVlaanderen	SJ9I010312	Vlaanderen	INNO-LIPA	2009
69	65-69	F	1	62	Liège	16-090901-010601	Wallonie	INNO-LIPA	2009
78	75-79	F	1	24	VlaamsBrabant	87257192	Vlaanderen	INNO-LIPA	2009
30	30-34	UNK	1	11	Antwerpen	91001970	Vlaanderen	ABBOTT	2009
34	30-34	M	1	11	Antwerpen	91001976	Vlaanderen	ABBOTT	2009
41	40-44	F	4	41	OostVlaanderen	UZG-0330	Vlaanderen	INNO-LIPA	2009
52	50-54	M	1	11	Antwerpen	63399232	Vlaanderen	INNO-LIPA	2009
57	55-59	M	1	61	Liège	A65478H	Wallonie	INNO-LIPA	2009
58	55-59	M	1	62	Liège	0910-10254	Wallonie	INNO-LIPA	2009
61	60-64	F	3		UNK	16-091001-011501	UNK	INNO-LIPA	2009
32	30-34	M	3	36	WestVlaanderen	63557946	Vlaanderen	INNO-LIPA	2009
34	30-34	M	3	21	Brussels	502059810700	Brussels	INNO-LIPA	2009
38	35-39	F	4	52	Hainaut	S65678B	Wallonie	INNO-LIPA	2009
43	40-44	M	1	24	VlaamsBrabant	94902107	Vlaanderen	INNO-LIPA	2009
52	50-54	F	4	21	Brussels	J50443F	Brussels	INNO-LIPA	2009
28	25-29	M	3	21	Brussels	102308040700	Brussels	INNO-LIPA	2009
47	45-49	M	1	21	Brussels	102416880700	Brussels	INNO-LIPA	2009
54	50-54	F	3	61	Liège	16-090113-007301	Wallonie	INNO-LIPA	2009
72	70-74	M	4	23	VlaamsBrabant	86489820	Vlaanderen	INNO-LIPA	2009
34	30-34	M	1	73	Limburg	81788754	Vlaanderen	INNO-LIPA	2009
35	35-39	F	3	13	Antwerpen	62642202	Vlaanderen	INNO-LIPA	2009
36	35-39	M	4	21	Brussels	102386060700	Brussels	INNO-LIPA	2009
39	35-39	F	1	62	Liège	16-090114-008801	Wallonie	INNO-LIPA	2009
42	40-44	M	3	84	Luxembourg	0901-12797	Wallonie	INNO-LIPA	2009
55	55-59	F	4	81	Luxembourg	COB	Wallonie	INNO-LIPA	2009
70	70-74	M	1	21	Brussels	E15794F	Brussels	INNO-LIPA	2009
33	30-34	M	3	73	Limburg	62657911	Vlaanderen	INNO-LIPA	2009
44	40-44	F	1	62	Liège	16-090115-005601	Wallonie	INNO-LIPA	2009
45	45-49	M	4	21	Brussels	601853120700	Brussels	INNO-LIPA	2009
46	45-49	M	3	21	Brussels	701051760700	Brussels	INNO-LIPA	2009
78	75-79	F	1	21	Brussels	62698899	Brussels	INNO-LIPA	2009
30	30-34	F	3	12	Antwerpen	62679733	Vlaanderen	INNO-LIPA	2009
32	30-34	M	1	21	Brussels	102320500700	Brussels	INNO-LIPA	2009
38	35-39	M	1	11	Antwerpen	62738299	Vlaanderen	INNO-LIPA	2009
47	45-49	M	1	21	Brussels	209652940700	Brussels	INNO-LIPA	2009
57	55-59	F	4	11	Antwerpen	ZNA0955	Vlaanderen	INNO-LIPA	2009
66	65-69	M	4	21	Brussels	L04600J	Brussels	INNO-LIPA	2009
68	65-69	F	1	25	BrabantWallon	K53971R	Wallonie	INNO-LIPA	2009
71	70-74	M	5	54	Hainaut	62723473	Wallonie	INNO-LIPA	2009
75	75-79	F	1	36	WestVlaanderen	SJ9A160983	Vlaanderen	INNO-LIPA	2009
26	25-29	M	4	11	Antwerpen	90139523	Vlaanderen	ABBOTT	2009
30	30-34	F	2	43	OostVlaanderen	UZG-0212	Vlaanderen	INNO-LIPA	2009
31	30-34	M	3	21	Brussels	102321930700	Brussels	INNO-LIPA	2009
34	30-34	M	1	21	Brussels	90139480	Brussels	ABBOTT	2009
39	35-39	F	3	12	Antwerpen	83810689	Vlaanderen	INNO-LIPA	2009
42	40-44	M	3	11	Antwerpen	90139440	Vlaanderen	ABBOTT	2009
44	40-44	M	3	31	WestVlaanderen	SJ9A190596	Vlaanderen	INNO-LIPA	2009
45	45-49	M	4	23	VlaamsBrabant	209679700700	Vlaanderen	INNO-LIPA	2009
60	60-64	F	1	11	Antwerpen	ZNA0745	Vlaanderen	INNO-LIPA	2009
35	35-39	F	1	34	WestVlaanderen	AZGR082	Vlaanderen	INNO-LIPA	2009
36	35-39	M	1	11	Antwerpen	MI 0901 9531	Vlaanderen	INNO-LIPA	2009
57	55-59	M	1	11	Antwerpen	62731609	Vlaanderen	INNO-LIPA	2009
63	60-64	M	1	71	Limburg	74419847	Vlaanderen	INNO-LIPA	2009
42	40-44	M	3	62	Liège	0902-18168	Wallonie	INNO-LIPA	2009
55	55-59	F	1	23	VlaamsBrabant	85857118	Vlaanderen	INNO-LIPA	2009
67	65-69	F	1	62	Liège	0901-14332	Wallonie	INNO-LIPA	2009
25	25-29	F	1	57	Hainaut	BJ2512K	Wallonie	INNO-LIPA	2009
28	25-29	M	3	31	WestVlaanderen	SJ9A220608	Vlaanderen	INNO-LIPA	2009
28	25-29	M	2	21	Brussels	M12070P	Brussels	INNO-LIPA	2009
36	35-39	M	1	11	Antwerpen	MI 0812 9535	Vlaanderen	INNO-LIPA	2009
39	35-39	M	2	24	VlaamsBrabant	62529656	Vlaanderen	INNO-LIPA	2009
41	40-44	M	3	13	Antwerpen	MI 0812 9589	Vlaanderen	INNO-LIPA	2009
59	55-59	M	1	34	WestVlaanderen	62738430	Vlaanderen	INNO-LIPA	2009
72	70-74	F	1	62	Liège	16-090122-006501	Wallonie	INNO-LIPA	2009
76	75-79	M	1	23	VlaamsBrabant	80905771	Vlaanderen	INNO-LIPA	2009
55	55-59	F	1	23	VlaamsBrabant	J15984J	Vlaanderen	INNO-LIPA	2009
41	40-44	F	3	11	Antwerpen	109-007392	Vlaanderen	INNO-LIPA	2009
44	40-44	M	4	33	WestVlaanderen	SJ9A261014	Vlaanderen	INNO-LIPA	2009
36	35-39	M	1	71	Limburg	89899850	Vlaanderen	INNO-LIPA	2009
60	60-64	F	1	62	Liège	16-090127-007701	Wallonie	INNO-LIPA	2009
33	30-34	M	3	21	Brussels	501396810700	Brussels	INNO-LIPA	2009
53	50-54	F	1	63	Liège	16-090128-010301	Wallonie	INNO-LIPA	2009
54	50-54	F	1	63	Liège	16-090128-001401	Wallonie	INNO-LIPA	2009
56	55-59	M	3	62	Liège	0901-16352	Wallonie	INNO-LIPA	2009
23	20-24	F	4	23	VlaamsBrabant	90168236	Vlaanderen	ABBOTT	2009
30	30-34	F	2	72	Limburg	90168299	Vlaanderen	ABBOTT	2009
42	40-44	M	2	13	Antwerpen	76144401	Vlaanderen	INNO-LIPA	2009
48	45-49	F	3	33	WestVlaanderen	62754544	Vlaanderen	INNO-LIPA	2009
63	60-64	M	4	23	VlaamsBrabant	102352330700	Vlaanderen	INNO-LIPA	2009
65	65-69	F	1	62	Liège	16-090129-003401	Wallonie	INNO-LIPA	2009
35	35-39	M	1	11	Antwerpen	62765250	Vlaanderen	INNO-LIPA	2009
37	35-39	M	1	44	OostVlaanderen	0901-21088	Vlaanderen	INNO-LIPA	2009
38	35-39	M	1	62	Liège	0909-11669	Wallonie	INNO-LIPA	2009
72	70-74	M	5	31	WestVlaanderen	82196361	Vlaanderen	INNO-LIPA	2009
77	75-79	F	1	11	Antwerpen	86288875	Vlaanderen	INNO-LIPA	2009
31	30-34	M	3	41	OostVlaanderen	62761051	Vlaanderen	INNO-LIPA	2009
41	40-44	M	1	35	WestVlaanderen	ZNA0747	Vlaanderen	INNO-LIPA	2009
59	55-59	F	4	21	Brussels	BH7759C	Brussels	INNO-LIPA	2009
62	60-64	M	3	62	Liège	16-090202-012901	Wallonie	INNO-LIPA	2009
65	65-69	F	1	21	Brussels	102359210700	Brussels	INNO-LIPA	2009
69	65-69	F	1	62	Liège	0902-10446	Wallonie	INNO-LIPA	2009
30	30-34	M	3	63	Liège	BE3340T	Wallonie	INNO-LIPA	2009
41	40-44	M	3	11	Antwerpen	ZNA0754	Vlaanderen	INNO-LIPA	2009
41	40-44	M	1	21	Brussels	BJ4189K	Brussels	INNO-LIPA	2009
54	50-54	F	1	21	Brussels	B64889K	Brussels	INNO-LIPA	2009
31	30-34	M	3	37	WestVlaanderen	61266391	Vlaanderen	INNO-LIPA	2009
43	40-44	M	1	21	Brussels	SJ9D020298	Brussels	INNO-LIPA	2009
44	40-44	F	1	46	OostVlaanderen	90403877	Vlaanderen	ABBOTT	2009
49	45-49	M	3	21	Brussels	602108930700	Brussels	INNO-LIPA	2009
55	55-59	F	2	21	Brussels	102643710700	Brussels	INNO-LIPA	2009
55	55-59	F	2	63	Liège	16-090602-001601	Wallonie	INNO-LIPA	2009
24	20-24	F	4	91	Namur	BE5724X	Wallonie	INNO-LIPA	2009
46	45-49	M	1	11	Antwerpen	80728397	Vlaanderen	INNO-LIPA	2009
46	45-49	M	1	11	Antwerpen	ZNA0969	Vlaanderen	INNO-LIPA	2009
53	50-54	M	4		UNK	BA2438L	UNK	INNO-LIPA	2009
25	25-29	M	1	31	WestVlaanderen	SJ9I020370	Vlaanderen	INNO-LIPA	2009
27	25-29	M	1	62	Liège	0909-51942	Wallonie	INNO-LIPA	2009
29	25-29	F	1	21	Brussels	UCL029	Brussels	INNO-LIPA	2009
32	30-34	F	1	73	Limburg	93603385	Vlaanderen	INNO-LIPA	2009
36	35-39	M	1	63	Liège	0909-10507	Wallonie	INNO-LIPA	2009
46	45-49	F	1	13	Antwerpen	63316004	Vlaanderen	INNO-LIPA	2009
56	55-59	M	1	11	Antwerpen	63317853	Vlaanderen	INNO-LIPA	2009
65	65-69	M	4	62	Liège	0909-52024	Wallonie	INNO-LIPA	2009
46	45-49	F	3	25	BrabantWallon	D62191R	Wallonie	INNO-LIPA	2009
56	55-59	F	4	41	OostVlaanderen	212036430700	Vlaanderen	INNO-LIPA	2009
65	65-69	F	1	12	Antwerpen	63394068	Vlaanderen	INNO-LIPA	2009
70	70-74	F	2	12	Antwerpen	63376073	Vlaanderen	INNO-LIPA	2009
25	25-29	F	1	11	Antwerpen	ZNA0820	Vlaanderen	INNO-LIPA	2009
32	30-34	M	1	21	Brussels	103007520700	Brussels	INNO-LIPA	2009
40	40-44	M	1	13	Antwerpen	MI 0908 5373	Vlaanderen	INNO-LIPA	2009
45	45-49	M	3	11	Antwerpen	ZNA0819	Vlaanderen	INNO-LIPA	2009
35	35-39	F	1	83	Luxembourg	0912-10573	Wallonie	INNO-LIPA	2009
41	40-44	M	2	24	VlaamsBrabant	72723000	Vlaanderen	INNO-LIPA	2009
46	45-49	M	1	31	WestVlaanderen	SJ9L020671	Vlaanderen	INNO-LIPA	2009
49	45-49	M	1	62	Liège	1001-13681	Wallonie	INNO-LIPA	2009
58	55-59	F	4	52	Hainaut	103088210700	Wallonie	INNO-LIPA	2009
71	70-74	F	1	23	VlaamsBrabant	A50268E	Vlaanderen	INNO-LIPA	2009
77	75-79	F	1	31	WestVlaanderen	SJ9L020673	Vlaanderen	INNO-LIPA	2009
35	35-39	M	1	31	WestVlaanderen	SJ9B130706	Vlaanderen	INNO-LIPA	2009
48	45-49	M	4	35	WestVlaanderen	SJ9B130493	Vlaanderen	INNO-LIPA	2009
61	60-64	F	1	31	WestVlaanderen	SJ9B130521	Vlaanderen	INNO-LIPA	2009
61	60-64	M	1	25	BrabantWallon	BJ2040W	Wallonie	INNO-LIPA	2009
36	35-39	F	3	11	Antwerpen	ZNA0752	Vlaanderen	INNO-LIPA	2009
16	15-19	F	1	11	Antwerpen	MI 0901 7986	Vlaanderen	INNO-LIPA	2009
37	35-39	F	1	11	Antwerpen	MI 0901 7985	Vlaanderen	INNO-LIPA	2009
46	45-49	M	4	12	Antwerpen	MI 0901 7961	Vlaanderen	INNO-LIPA	2009
46	45-49	M	1	11	Antwerpen	ZNA0960	Vlaanderen	INNO-LIPA	2009
49	45-49	F	1	21	Brussels	BJ2013S	Brussels	INNO-LIPA	2009
50	50-54	M	4	11	Antwerpen	MI 0901 7315	Vlaanderen	INNO-LIPA	2009
52	50-54	M	1	45	OostVlaanderen	90238721	Vlaanderen	ABBOTT	2009
66	65-69	M	2	62	Liège	16-090216-007401	Wallonie	INNO-LIPA	2009
24	20-24	F	1	12	Antwerpen	62074356	Vlaanderen	INNO-LIPA	2009
26	25-29	M	1	21	Brussels	0903-13385	Brussels	INNO-LIPA	2009
45	45-49	F	4	34	WestVlaanderen	AZGR101	Vlaanderen	INNO-LIPA	2009
51	50-54	M	1	44	OostVlaanderen	0902-12516	Vlaanderen	INNO-LIPA	2009
76	75-79	M	1	23	VlaamsBrabant	74056474	Vlaanderen	INNO-LIPA	2009
47	45-49	M	1	21	Brussels	102402230700	Brussels	INNO-LIPA	2009
29	25-29	M	1	25	BrabantWallon	AY1913U	Wallonie	INNO-LIPA	2009
31	30-34	M	3	13	Antwerpen	62813787	Vlaanderen	INNO-LIPA	2009
32	30-34	M	4	63	Liège	16-090219-011901	Wallonie	INNO-LIPA	2009
40	40-44	M	4	21	Brussels	210228700700	Brussels	INNO-LIPA	2009
47	45-49	M	1	21	Brussels	602036310700	Brussels	INNO-LIPA	2009
63	60-64	M	1	73	Limburg	62812680	Vlaanderen	INNO-LIPA	2009
20	20-24	M	3	31	WestVlaanderen	62821673	Vlaanderen	INNO-LIPA	2009
31	30-34	M	3	13	Antwerpen	85243418	Vlaanderen	INNO-LIPA	2009
36	35-39	M	1	11	Antwerpen	62820139	Vlaanderen	INNO-LIPA	2009
47	45-49	M	1	36	WestVlaanderen	78726445	Vlaanderen	INNO-LIPA	2009
44	40-44	F	3	71	Limburg	85010791	Vlaanderen	INNO-LIPA	2009
29	25-29	M	3	34	WestVlaanderen	AZGR059	Vlaanderen	INNO-LIPA	2009
46	45-49	M	4	11	Antwerpen	ZNA0753	Vlaanderen	INNO-LIPA	2009
44	40-44	M	4	11	Antwerpen	62828371	Vlaanderen	INNO-LIPA	2009
49	45-49	M	4	23	VlaamsBrabant	62827209	Vlaanderen	INNO-LIPA	2009
43	40-44	M	1	73	Limburg	62763115	Vlaanderen	INNO-LIPA	2009
57	55-59	M	1	42	OostVlaanderen	62744545	Vlaanderen	INNO-LIPA	2009
62	60-64	M	4	21	Brussels	S57800J	Brussels	INNO-LIPA	2009
37	35-39	M	4	71	Limburg	89104624	Vlaanderen	INNO-LIPA	2009
38	35-39	M	3	21	Brussels	BJ6755J	Brussels	INNO-LIPA	2009
53	50-54	F	1	61	Liège	16-090226-003201	Wallonie	INNO-LIPA	2009
60	60-64	M	1	21	Brussels	J44588U	Brussels	INNO-LIPA	2009
50	50-54	M	3	11	Antwerpen	62847108	Vlaanderen	INNO-LIPA	2009
50	50-54	M	3	11	Antwerpen	ZNA0961	Vlaanderen	INNO-LIPA	2009
27	25-29	F	4	21	Brussels	AU4221A	Brussels	INNO-LIPA	2009
37	35-39	M	4	11	Antwerpen	ZNA0749	Vlaanderen	INNO-LIPA	2009
39	35-39	F	4	21	Brussels	102363410700	Brussels	INNO-LIPA	2009
39	35-39	F	1	11	Antwerpen	62780531	Vlaanderen	INNO-LIPA	2009
39	35-39	F	1	11	Antwerpen	ZNA0957	Vlaanderen	INNO-LIPA	2009
49	45-49	M	1	11	Antwerpen	ZNA0748	Vlaanderen	INNO-LIPA	2009
59	55-59	F	1	33	WestVlaanderen	62764592	Vlaanderen	INNO-LIPA	2009
38	35-39	M	3	62	Liège	1002-10566	Wallonie	INNO-LIPA	2009
42	40-44	F	1	71	Limburg	62836663	Vlaanderen	INNO-LIPA	2009
63	60-64	M	4		UNK	76808617	UNK	INNO-LIPA	2009
67	65-69	M	4	21	Brussels	210107990700	Brussels	INNO-LIPA	2009
70	70-74	M	1	21	Brussels	BJ4181A	Brussels	INNO-LIPA	2009
39	35-39	M	3	42	OostVlaanderen	ZNA0760	Vlaanderen	INNO-LIPA	2009
46	45-49	M	3	31	WestVlaanderen	SJ9D030717	Vlaanderen	INNO-LIPA	2009
48	45-49	M	1	54	Hainaut	UCL010	Wallonie	INNO-LIPA	2009
39	35-39	M	3	11	Antwerpen	63036263	Vlaanderen	INNO-LIPA	2009
69	65-69	M	1	53	Hainaut	L41416D	Wallonie	INNO-LIPA	2009
32	30-34	M	1		UNK	UCL014	UNK	INNO-LIPA	2009
33	30-34	M	1	38	WestVlaanderen	90606017	Vlaanderen	ABBOTT	2009
45	45-49	UNK	3		UNK	90605998	UNK	ABBOTT	2009
54	50-54	M	1	51	Hainaut	90604194	Wallonie	ABBOTT	2009
33	30-34	M	3	53	Hainaut	UCL016	Wallonie	INNO-LIPA	2009
50	50-54	F	2	55	Hainaut	AY9566Z	Wallonie	INNO-LIPA	2009
51	50-54	M	3	21	Brussels	102722790700	Brussels	INNO-LIPA	2009
46	45-49	M	1	13	Antwerpen	63184246	Vlaanderen	INNO-LIPA	2009
55	55-59	M	4	21	Brussels	C85753E	Brussels	INNO-LIPA	2009
33	30-34	F	3	31	WestVlaanderen	SJ9I030548	Vlaanderen	INNO-LIPA	2009
34	30-34	M	3		UNK	SPE	UNK	INNO-LIPA	2009
54	50-54	M	4	11	Antwerpen	ZNA0803	Vlaanderen	INNO-LIPA	2009
61	60-64	F	2	21	Brussels	501863260700	Brussels	INNO-LIPA	2009
65	65-69	M	2	63	Liège	L53922T	Wallonie	INNO-LIPA	2009
41	40-44	M	1	11	Antwerpen	63408926	Vlaanderen	INNO-LIPA	2009
49	45-49	M	1	21	Brussels	501996370700	Brussels	INNO-LIPA	2009
39	35-39	M	2	81	Luxembourg	AAL	Wallonie	INNO-LIPA	2009
50	50-54	M	3	21	Brussels	602857390700	Brussels	INNO-LIPA	2009
72	70-74	F	1	63	Liège	426912750700	Wallonie	INNO-LIPA	2009
39	35-39	M	1	71	Limburg	62794367	Vlaanderen	INNO-LIPA	2009
40	40-44	M	4	11	Antwerpen	MI 0902 4904	Vlaanderen	INNO-LIPA	2009
40	40-44	M	3	21	Brussels	AW5070D	Brussels	INNO-LIPA	2009
58	55-59	M	2	71	Limburg	62803069	Vlaanderen	INNO-LIPA	2009
33	30-34	F	1	53	Hainaut	BJ4568U	Wallonie	INNO-LIPA	2009
39	35-39	M	1	44	OostVlaanderen	62894316	Vlaanderen	INNO-LIPA	2009
41	40-44	M	3	57	Hainaut	BE3473J	Wallonie	INNO-LIPA	2009
54	50-54	M	2	73	Limburg	60830155	Vlaanderen	INNO-LIPA	2009
59	55-59	M	1	21	Brussels	90340626	Brussels	ABBOTT	2009
60	60-64	F	1	55	Hainaut	BJ4574S	Wallonie	INNO-LIPA	2009
63	60-64	F	4	53	Hainaut	BJ4588A	Wallonie	INNO-LIPA	2009
16	15-19	M	1	11	Antwerpen	ZNA0756	Vlaanderen	INNO-LIPA	2009
26	25-29	M	3	63	Liège	16-090317-010901	Wallonie	INNO-LIPA	2009
39	35-39	M	1	63	Liège	16-090317-005601	Wallonie	INNO-LIPA	2009
40	40-44	M	1	21	Brussels	501511060700	Brussels	INNO-LIPA	2009
45	45-49	M	3	44	OostVlaanderen	0903-11353	Vlaanderen	INNO-LIPA	2009
54	50-54	M	4	62	Liège	0903-14291	Wallonie	INNO-LIPA	2009
59	55-59	M	4	21	Brussels	701161010700	Brussels	INNO-LIPA	2009
59	55-59	M	3	62	Liège	61077103	Wallonie	INNO-LIPA	2009
22	20-24	M	1	12	Antwerpen	62888706	Vlaanderen	INNO-LIPA	2009
49	45-49	M	3	84	Luxembourg	BJ4631F	Wallonie	INNO-LIPA	2009
53	50-54	M	1	11	Antwerpen	ZNA0757	Vlaanderen	INNO-LIPA	2009
53	50-54	M	3	62	Liège	16-090319-009901	Wallonie	INNO-LIPA	2009
70	70-74	M	4	21	Brussels	102473170700	Brussels	INNO-LIPA	2009
29	25-29	M	3	11	Antwerpen	90358011	Vlaanderen	ABBOTT	2009
35	35-39	M	3	62	Liège	0903-15233	Wallonie	INNO-LIPA	2009
39	35-39	M	2	35	WestVlaanderen	SJ9C200406	Vlaanderen	INNO-LIPA	2009
40	40-44	F	3	52	Hainaut	BJ4669A	Wallonie	INNO-LIPA	2009
62	60-64	M	1	63	Liège	16-090320-005201	Wallonie	INNO-LIPA	2009
64	60-64	M	1	61	Liège	16-090320-005001	Wallonie	INNO-LIPA	2009
35	35-39	M	1	11	Antwerpen	MI 0902 6159	Vlaanderen	INNO-LIPA	2009
41	40-44	M	3	11	Antwerpen	MI 0902 5654	Vlaanderen	INNO-LIPA	2009
47	45-49	F	1	31	WestVlaanderen	SJ9C230927	Vlaanderen	INNO-LIPA	2009
47	45-49	M	1	11	Antwerpen	MI 0902 5164	Vlaanderen	INNO-LIPA	2009
109	95-++	F	1	71	Limburg	90360799	Vlaanderen	ABBOTT	2009
35	35-39	M	4	62	Liège	MI 0902 3900	Wallonie	INNO-LIPA	2009
44	40-44	M	4	11	Antwerpen	ZNA0759	Vlaanderen	INNO-LIPA	2009
46	45-49	M	1	21	Brussels	BK0808Z	Brussels	INNO-LIPA	2009
47	45-49	M	1	21	Brussels	102483620700	Brussels	INNO-LIPA	2009
57	55-59	F	1	31	WestVlaanderen	SJ9C240545	Vlaanderen	INNO-LIPA	2009
63	60-64	F	1	21	Brussels	210703460700	Brussels	INNO-LIPA	2009
75	75-79	F	2	25	BrabantWallon	83152603	Wallonie	INNO-LIPA	2009
35	35-39	F	3	53	Hainaut	AU5308P	Wallonie	INNO-LIPA	2009
46	45-49	F	1	32	WestVlaanderen	90368592	Vlaanderen	ABBOTT	2009
51	50-54	F	1	31	WestVlaanderen	86717113	Vlaanderen	INNO-LIPA	2009
65	65-69	F	4	21	Brussels	BA8754M	Brussels	INNO-LIPA	2009
36	35-39	M	4	62	Liège	16-090326-005001	Wallonie	INNO-LIPA	2009
47	45-49	F	1	72	Limburg	62882170	Vlaanderen	INNO-LIPA	2009
49	45-49	F	2	46	OostVlaanderen	62912787	Vlaanderen	INNO-LIPA	2009
81	80-84	F	1	62	Liège	16-090326-005401	Wallonie	INNO-LIPA	2009
24	20-24	F	1	62	Liège	16-090327-003801	Wallonie	INNO-LIPA	2009
32	30-34	M	1	21	Brussels	U95270F	Brussels	INNO-LIPA	2009
40	40-44	F	1	11	Antwerpen	62915954	Vlaanderen	INNO-LIPA	2009
45	45-49	M	4	21	Brussels	102493400700	Brussels	INNO-LIPA	2009
46	45-49	M	1	21	Brussels	102493880700	Brussels	INNO-LIPA	2009
53	50-54	M	1	62	Liège	0904-12504	Wallonie	INNO-LIPA	2009
60	60-64	M	2	21	Brussels	BK0863H	Brussels	INNO-LIPA	2009
65	65-69	F	1	63	Liège	16-090327-004001	Wallonie	INNO-LIPA	2009
47	45-49	F	1	36	WestVlaanderen	SJ9C300841	Vlaanderen	INNO-LIPA	2009
50	50-54	M	3	21	Brussels	A75697D	Brussels	INNO-LIPA	2009
50	50-54	F	1	21	Brussels	210368250700	Brussels	INNO-LIPA	2009
66	65-69	M	4	21	Brussels	210371000700	Brussels	INNO-LIPA	2009
32	30-34	M	4	24	VlaamsBrabant	62331129	Vlaanderen	INNO-LIPA	2009
61	60-64	F	4	21	Brussels	102502710700	Brussels	INNO-LIPA	2009
70	70-74	M	1	36	WestVlaanderen	SJ9A040297	Vlaanderen	INNO-LIPA	2009
26	25-29	M	1	23	VlaamsBrabant	62629225	Vlaanderen	INNO-LIPA	2009
41	40-44	F	1	23	VlaamsBrabant	AL0415B	Vlaanderen	INNO-LIPA	2009
47	45-49	M	1	21	Brussels	AU5014A	Brussels	INNO-LIPA	2009
73	70-74	F	4	12	Antwerpen	62485347	Vlaanderen	INNO-LIPA	2009
32	30-34	M	4	11	Antwerpen	MI 0902 5163	Vlaanderen	INNO-LIPA	2009
37	35-39	M	3	11	Antwerpen	MI 0902 5391	Vlaanderen	INNO-LIPA	2009
37	35-39	M	2	11	Antwerpen	MI 0902 3901	Vlaanderen	INNO-LIPA	2009
38	35-39	M	1	11	Antwerpen	90308559	Vlaanderen	ABBOTT	2009
43	40-44	M	4	13	Antwerpen	MI 0902 4903	Vlaanderen	INNO-LIPA	2009
43	40-44	M	1	63	Liège	16-090304-014101	Wallonie	INNO-LIPA	2009
45	45-49	M	1		UNK	MI 0902 3638	UNK	INNO-LIPA	2009
50	50-54	M	1	11	Antwerpen	MI 0902 4267	Vlaanderen	INNO-LIPA	2009
54	50-54	M	3	21	Brussels	210120940700	Brussels	INNO-LIPA	2009
52	50-54	M	1	52	Hainaut	BJ5314A	Wallonie	INNO-LIPA	2009
52	50-54	F	1	21	Brussels	E68911E	Brussels	INNO-LIPA	2009
59	55-59	M	1	45	OostVlaanderen	62936802	Vlaanderen	INNO-LIPA	2009
62	60-64	M	5	35	WestVlaanderen	63013973	Vlaanderen	INNO-LIPA	2009
64	60-64	F	1	21	Brussels	U84605U	Brussels	INNO-LIPA	2009
75	75-79	M	1	11	Antwerpen	ZNA0964	Vlaanderen	INNO-LIPA	2009
29	25-29	M	3	11	Antwerpen	ZNA0790	Vlaanderen	INNO-LIPA	2009
34	30-34	M	3	62	Liège	0908-10581	Wallonie	INNO-LIPA	2009
78	75-79	F	4	62	Liège	0908-57678	Wallonie	INNO-LIPA	2009
33	30-34	M	1	11	Antwerpen	MI 0908 5981	Vlaanderen	INNO-LIPA	2009
40	40-44	M	1	11	Antwerpen	ZNA0804	Vlaanderen	INNO-LIPA	2009
40	40-44	M	3	21	Brussels	211808120700	Brussels	INNO-LIPA	2009
42	40-44	M	4	11	Antwerpen	MI 0908 4878	Vlaanderen	INNO-LIPA	2009
44	40-44	F	1	11	Antwerpen	MI 0909 3441	Vlaanderen	INNO-LIPA	2009
52	50-54	M	1	35	WestVlaanderen	SJ9I040476	Vlaanderen	INNO-LIPA	2009
80	80-84	M	1	21	Brussels	13095	Brussels	INNO-LIPA	2009
24	20-24	F	4	45	OostVlaanderen	BE3858B	Vlaanderen	INNO-LIPA	2009
28	25-29	M	1	11	Antwerpen	ZNA0821	Vlaanderen	INNO-LIPA	2009
28	25-29	F	1	63	Liège	16-091104-010501	Wallonie	INNO-LIPA	2009
29	25-29	F	3	35	WestVlaanderen	63487110	Vlaanderen	INNO-LIPA	2009
43	40-44	M	3	91	Namur	0911-10973	Wallonie	INNO-LIPA	2009
52	50-54	F	4	21	Brussels	BE3855X	Brussels	INNO-LIPA	2009
50	50-54	F	1	11	Antwerpen	MI 0910 5344	Vlaanderen	INNO-LIPA	2009
51	50-54	F	1	23	VlaamsBrabant	C58364K	Vlaanderen	INNO-LIPA	2009
61	60-64	F	1	31	WestVlaanderen	SJ9L040565	Vlaanderen	INNO-LIPA	2009
53	50-54	F	5	63	Liège	16-090414-001801	Wallonie	INNO-LIPA	2009
65	65-69	F	4	21	Brussels	210508050700	Brussels	INNO-LIPA	2009
35	35-39	M	4	62	Liège	16-090415-007201	Wallonie	INNO-LIPA	2009
57	55-59	F	4	21	Brussels	BE5686L	Brussels	INNO-LIPA	2009
17	15-19	M	1	21	Brussels	210533480700	Brussels	INNO-LIPA	2009
31	30-34	F	3	85	Luxembourg	JRE	Wallonie	INNO-LIPA	2009
42	40-44	F	1	11	Antwerpen	109-031349	Vlaanderen	INNO-LIPA	2009
42	40-44	F	1	11	Antwerpen	ZNA0761	Vlaanderen	INNO-LIPA	2009
44	40-44	M	3	21	Brussels	102539140700	Brussels	INNO-LIPA	2009
50	50-54	F	1	82	Luxembourg	16-090416-002101	Wallonie	INNO-LIPA	2009
75	75-79	M	1	35	WestVlaanderen	62974381	Vlaanderen	INNO-LIPA	2009
32	30-34	M	1	33	WestVlaanderen	62972229	Vlaanderen	INNO-LIPA	2009
47	45-49	M	1	63	Liège	AY0510T	Wallonie	INNO-LIPA	2009
57	55-59	M	4	21	Brussels	189648930700	Brussels	INNO-LIPA	2009
26	25-29	M	4	12	Antwerpen	62971536	Vlaanderen	INNO-LIPA	2009
43	40-44	M	1	35	WestVlaanderen	SJ9D200613	Vlaanderen	INNO-LIPA	2009
63	60-64	M	4	21	Brussels	102543800700	Brussels	INNO-LIPA	2009
66	65-69	M	1	21	Brussels	210557070700	Brussels	INNO-LIPA	2009
66	65-69	M	1	44	OostVlaanderen	0904-11669	Vlaanderen	INNO-LIPA	2009
71	70-74	M	1	62	Liège	16-090420-005401	Wallonie	INNO-LIPA	2009
25	25-29	M	3	63	Liège	16-090421-003201	Wallonie	INNO-LIPA	2009
61	60-64	M	1	36	WestVlaanderen	SJ9D210389	Vlaanderen	INNO-LIPA	2009
43	40-44	M	4	62	Liège	16-090422-004701	Wallonie	INNO-LIPA	2009
44	40-44	M	1	25	BrabantWallon	A45555J	Wallonie	INNO-LIPA	2009
66	65-69	F	2	21	Brussels	210599540700	Brussels	INNO-LIPA	2009
89	85-89	F	1	21	Brussels	189648900700	Brussels	INNO-LIPA	2009
25	25-29	M	1	53	Hainaut	102559700700	Wallonie	INNO-LIPA	2009
28	25-29	M	2	46	OostVlaanderen	MI 0903 6834	Vlaanderen	INNO-LIPA	2009
36	35-39	M	1	53	Hainaut	B25351S	Wallonie	INNO-LIPA	2009
43	40-44	M	3	52	Hainaut	24262	Wallonie	INNO-LIPA	2009
44	40-44	F	1	21	Brussels	BJ5242B	Brussels	INNO-LIPA	2009
48	45-49	M	1	57	Hainaut	J47084P	Wallonie	INNO-LIPA	2009
50	50-54	M	1	11	Antwerpen	MI 0903 5838	Vlaanderen	INNO-LIPA	2009
36	35-39	F	3	62	Liège	16-090427-013201	Wallonie	INNO-LIPA	2009
41	40-44	M	1	21	Brussels	210626060700	Brussels	INNO-LIPA	2009
41	40-44	M	1	21	Brussels	102562940700	Brussels	INNO-LIPA	2009
43	40-44	F	3	21	Brussels	102562860700	Brussels	INNO-LIPA	2009
50	50-54	F	1	62	Liège	0904-15980	Wallonie	INNO-LIPA	2009
56	55-59	F	1	21	Brussels	M80546K	Brussels	INNO-LIPA	2009
62	60-64	F	4	25	BrabantWallon	BJ5259M	Wallonie	INNO-LIPA	2009
69	65-69	M	2	43	OostVlaanderen	62232590	Vlaanderen	INNO-LIPA	2009
	UNK	M	4	21	Brussels	90471330	Brussels	ABBOTT	2009
44	40-44	F	3	31	WestVlaanderen	SJ9D290514	Vlaanderen	INNO-LIPA	2009
66	65-69	M	2	44	OostVlaanderen	UZG-0263	Vlaanderen	INNO-LIPA	2009
33	30-34	M	1	21	Brussels	112131	Brussels	INNO-LIPA	2009
67	65-69	F	1	52	Hainaut	T35468C	Wallonie	INNO-LIPA	2009
71	70-74	F	1	25	BrabantWallon	U17560E	Wallonie	INNO-LIPA	2009
31	30-34	M	1	11	Antwerpen	109-000643	Vlaanderen	INNO-LIPA	2009
39	35-39	M	1	13	Antwerpen	62689609	Vlaanderen	INNO-LIPA	2009
51	50-54	F	4	63	Liège	16-090105-001601	Wallonie	INNO-LIPA	2009
61	60-64	M	3	21	Brussels	209532410700	Brussels	INNO-LIPA	2009
74	70-74	M	1	21	Brussels	209532000700	Brussels	INNO-LIPA	2009
40	40-44	M	4	11	Antwerpen	62689567	Vlaanderen	INNO-LIPA	2009
48	45-49	M	1	11	Antwerpen	ZNA0750	Vlaanderen	INNO-LIPA	2009
56	55-59	F	2	21	Brussels	210228710700	Brussels	INNO-LIPA	2009
80	80-84	F	1	81	Luxembourg	MDI	Wallonie	INNO-LIPA	2009
37	35-39	M	3		UNK	BJ4506B	UNK	INNO-LIPA	2009
60	60-64	F	3	21	Brussels	BJ4508D	Brussels	INNO-LIPA	2009
63	60-64	F	1	85	Luxembourg	ADO	Wallonie	INNO-LIPA	2009
73	70-74	M	1	51	Hainaut	BJ4498Z	Wallonie	INNO-LIPA	2009
43	40-44	M	1	62	Liège	0905-10447	Wallonie	INNO-LIPA	2009
49	45-49	M	1	11	Antwerpen	ZNA0764	Vlaanderen	INNO-LIPA	2009
69	65-69	F	1	44	OostVlaanderen	0905-02082	Vlaanderen	INNO-LIPA	2009
38	35-39	F	3	12	Antwerpen	60673456	Vlaanderen	INNO-LIPA	2009
47	45-49	F	1	11	Antwerpen	ZNA0966	Vlaanderen	INNO-LIPA	2009
51	50-54	F	3	62	Liège	16-090605-004501	Wallonie	INNO-LIPA	2009
73	70-74	F	4	21	Brussels	BJ7490H	Brussels	INNO-LIPA	2009
34	30-34	F	4	21	Brussels	189311930700	Brussels	INNO-LIPA	2009
61	60-64	M	3	21	Brussels	BA6448R	Brussels	INNO-LIPA	2009
48	45-49	F	3	21	Brussels	102931410700	Brussels	INNO-LIPA	2009
48	45-49	M	4	21	Brussels	BD6938K	Brussels	INNO-LIPA	2009
52	50-54	F	1	85	Luxembourg	SYU	Wallonie	INNO-LIPA	2009
37	35-39	M	1	62	Liège	0911-11337	Wallonie	INNO-LIPA	2009
44	40-44	M	1	62	Liège	BE3861U	Wallonie	INNO-LIPA	2009
50	50-54	M	4	11	Antwerpen	MI 0911 3389	Vlaanderen	INNO-LIPA	2009
53	50-54	M	3	21	Brussels	MI 0911 4158	Brussels	INNO-LIPA	2009
56	55-59	M	3	41	OostVlaanderen	MI 0911 4265	Vlaanderen	INNO-LIPA	2009
23	20-24	M	1	11	Antwerpen	63036974	Vlaanderen	INNO-LIPA	2009
37	35-39	M	4	11	Antwerpen	ZNA0766	Vlaanderen	INNO-LIPA	2009
42	40-44	M	3	71	Limburg	62251962	Vlaanderen	INNO-LIPA	2009
50	50-54	M	1	92	Namur	B11501B	Wallonie	INNO-LIPA	2009
74	70-74	F	1	52	Hainaut	P67784X	Wallonie	INNO-LIPA	2009
28	25-29	M	2	44	OostVlaanderen	UZG-0269	Vlaanderen	INNO-LIPA	2009
34	30-34	M	1	62	Liège	1004-13015	Wallonie	INNO-LIPA	2009
39	35-39	F	3	21	Brussels	BJ5636U	Brussels	INNO-LIPA	2009
44	40-44	M	1	11	Antwerpen	60397056	Vlaanderen	INNO-LIPA	2009
55	55-59	M	1	21	Brussels	L25928L	Brussels	INNO-LIPA	2009
73	70-74	M	1	21	Brussels	AY4796F	Brussels	INNO-LIPA	2009
44	40-44	F	1	62	Liège	16-090515-007401	Wallonie	INNO-LIPA	2009
49	45-49	M	1	91	Namur	BJ5671Z	Wallonie	INNO-LIPA	2009
50	50-54	M	4	57	Hainaut	E37723T	Wallonie	INNO-LIPA	2009
81	80-84	F	1	21	Brussels	U14453H	Brussels	INNO-LIPA	2009
84	80-84	M	1	44	OostVlaanderen	0905-10976	Vlaanderen	INNO-LIPA	2009
16	15-19	M	4	13	Antwerpen	62878293	Vlaanderen	INNO-LIPA	2009
22	20-24	M	4	11	Antwerpen	ZNA0767	Vlaanderen	INNO-LIPA	2009
38	35-39	F	4	21	Brussels	102613710700	Brussels	INNO-LIPA	2009
39	35-39	M	3	62	Liège	16-090519-003701	Wallonie	INNO-LIPA	2009
43	40-44	M	3	62	Liège	0905-14121	Wallonie	INNO-LIPA	2009
48	45-49	M	3	36	WestVlaanderen	SJ9E190733	Vlaanderen	INNO-LIPA	2009
26	25-29	M	3	44	OostVlaanderen	0905-12188	Vlaanderen	INNO-LIPA	2009
40	40-44	M	3	71	Limburg	62960570	Vlaanderen	INNO-LIPA	2009
46	45-49	M	1	71	Limburg	62487889	Vlaanderen	INNO-LIPA	2009
50	50-54	M	1	43	OostVlaanderen	SJ9E200184	Vlaanderen	INNO-LIPA	2009
54	50-54	F	4	62	Liège	16-090520-004701	Wallonie	INNO-LIPA	2009
58	55-59	F	5	54	Hainaut	BJ5753A	Wallonie	INNO-LIPA	2009
63	60-64	F	4	53	Hainaut	BJ5756D	Wallonie	INNO-LIPA	2009
30	30-34	F	1	46	OostVlaanderen	MI 0904 5919	Vlaanderen	INNO-LIPA	2009
36	35-39	M	1	11	Antwerpen	MI 0904 5268	Vlaanderen	INNO-LIPA	2009
39	35-39	M	3	11	Antwerpen	MI 0905 3726	Vlaanderen	INNO-LIPA	2009
48	45-49	M	1	11	Antwerpen	MI 0904 6754	Vlaanderen	INNO-LIPA	2009
48	45-49	M	2	23	VlaamsBrabant	MI 0905 3757	Vlaanderen	INNO-LIPA	2009
51	50-54	M	1	11	Antwerpen	MI 0905 4461	Vlaanderen	INNO-LIPA	2009
51	50-54	F	3	11	Antwerpen	MI 0904 3215	Vlaanderen	INNO-LIPA	2009
40	40-44	M	3	25	BrabantWallon	UCL011	Wallonie	INNO-LIPA	2009
41	40-44	M	3	12	Antwerpen	63067615	Vlaanderen	INNO-LIPA	2009
42	40-44	M	3	11	Antwerpen	ZNA0768	Vlaanderen	INNO-LIPA	2009
50	50-54	M	1	84	Luxembourg	16-090526-011901	Wallonie	INNO-LIPA	2009
54	50-54	F	1	43	OostVlaanderen	63068225	Vlaanderen	INNO-LIPA	2009
66	65-69	F	1	11	Antwerpen	79586681	Vlaanderen	INNO-LIPA	2009
37	35-39	F	1	21	Brussels	AY6725A	Brussels	INNO-LIPA	2009
65	65-69	F	5	34	WestVlaanderen	AZGR117	Vlaanderen	INNO-LIPA	2009
76	75-79	M	5	34	WestVlaanderen	AZGR080	Vlaanderen	INNO-LIPA	2009
26	25-29	M	4	21	Brussels	102704100700	Brussels	INNO-LIPA	2009
46	45-49	F	1	21	Brussels	426957750700	Brussels	INNO-LIPA	2009
53	50-54	M	1	63	Liège	16-090528-005501	Wallonie	INNO-LIPA	2009
54	50-54	F	1	21	Brussels	501673140700	Brussels	INNO-LIPA	2009
57	55-59	M	1	21	Brussels	211458890700	Brussels	INNO-LIPA	2009
62	60-64	F	1	41	OostVlaanderen	60845492	Vlaanderen	INNO-LIPA	2009
73	70-74	M	1		UNK	PBO	UNK	INNO-LIPA	2009
29	25-29	F	4	63	Liège	16-090529-004801	Wallonie	INNO-LIPA	2009
67	65-69	M	4	21	Brussels	301020680700	Brussels	INNO-LIPA	2009
56	55-59	F	2	36	WestVlaanderen	80573520	Vlaanderen	INNO-LIPA	2009
71	70-74	F	1	62	Liège	0905-71618	Wallonie	INNO-LIPA	2009
26	25-29	M	1	37	WestVlaanderen	SJ9A060651	Vlaanderen	INNO-LIPA	2009
36	35-39	M	1	11	Antwerpen	62694104	Vlaanderen	INNO-LIPA	2009
41	40-44	F	1	21	Brussels	102291250700	Brussels	INNO-LIPA	2009
46	45-49	M	4	41	OostVlaanderen	102291830700	Vlaanderen	INNO-LIPA	2009
51	50-54	F	2	62	Liège	16-090106-016501	Wallonie	INNO-LIPA	2009
53	50-54	M	3	45	OostVlaanderen	62156419	Vlaanderen	INNO-LIPA	2009
55	55-59	F	1	21	Brussels	701033820700	Brussels	INNO-LIPA	2009
37	35-39	F	4	62	Liège	16-090206-014401	Wallonie	INNO-LIPA	2009
53	50-54	M	1	63	Liège	16-090206-003901	Wallonie	INNO-LIPA	2009
53	50-54	F	4	21	Brussels	209863960700	Brussels	INNO-LIPA	2009
68	65-69	F	1	23	VlaamsBrabant	BD8726K	Vlaanderen	INNO-LIPA	2009
36	35-39	M	3	25	BrabantWallon	B15268R	Wallonie	INNO-LIPA	2009
45	45-49	M	3	21	Brussels	102440840700	Brussels	INNO-LIPA	2009
42	40-44	F	1	21	Brussels	BE5770E	Brussels	INNO-LIPA	2009
48	45-49	F	1	11	Antwerpen	62944749	Vlaanderen	INNO-LIPA	2009
49	45-49	M	1	55	Hainaut	AW8928F	Wallonie	INNO-LIPA	2009
61	60-64	M	4	21	Brussels	701199190700	Brussels	INNO-LIPA	2009
26	25-29	F	1	34	WestVlaanderen	AZGR083	Vlaanderen	INNO-LIPA	2009
27	25-29	F	3	21	Brussels	BA4166T	Brussels	INNO-LIPA	2009
28	25-29	F	1	21	Brussels	U74969T	Brussels	INNO-LIPA	2009
39	35-39	M	2	11	Antwerpen	62846316	Vlaanderen	INNO-LIPA	2009
66	65-69	M	4	21	Brussels	E67144D	Brussels	INNO-LIPA	2009
36	35-39	M	2	21	Brussels	199286370700	Brussels	INNO-LIPA	2009
48	45-49	F	4	21	Brussels	90710202	Brussels	ABBOTT	2009
32	30-34	M	1	62	Liège	0908-57194	Wallonie	INNO-LIPA	2009
72	70-74	M	5	32	WestVlaanderen	90809555	Vlaanderen	ABBOTT	2009
18	15-19	M	4	24	VlaamsBrabant	60635760	Vlaanderen	INNO-LIPA	2009
30	30-34	M	3	31	WestVlaanderen	SJ9J060594	Vlaanderen	INNO-LIPA	2009
36	35-39	M	3	31	WestVlaanderen	SJ9J060469	Vlaanderen	INNO-LIPA	2009
39	35-39	M	3	21	Brussels	212074230700	Brussels	INNO-LIPA	2009
49	45-49	F	1	62	Liège	16-091006-013501	Wallonie	INNO-LIPA	2009
55	55-59	F	1	46	OostVlaanderen	85915619	Vlaanderen	INNO-LIPA	2009
32	30-34	M	1	62	Liège	0911-11685	Wallonie	INNO-LIPA	2009
40	40-44	M	1	21	Brussels	301167370700	Brussels	INNO-LIPA	2009
50	50-54	M	4	21	Brussels	BD1470H	Brussels	INNO-LIPA	2009
53	50-54	M	1	71	Limburg	72618820	Vlaanderen	INNO-LIPA	2009
48	45-49	M	1	21	Brussels	501707700700	Brussels	INNO-LIPA	2009
65	65-69	F	1	21	Brussels	BJ7381C	Brussels	INNO-LIPA	2009
31	30-34	M	3	13	Antwerpen	63122147	Vlaanderen	INNO-LIPA	2009
34	30-34	F	3	11	Antwerpen	ZNA0771	Vlaanderen	INNO-LIPA	2009
41	40-44	M	4	62	Liège	0906-63334	Wallonie	INNO-LIPA	2009
51	50-54	F	1	72	Limburg	74189978	Vlaanderen	INNO-LIPA	2009
56	55-59	F	1	23	VlaamsBrabant	87525234	Vlaanderen	INNO-LIPA	2009
40	40-44	M	3	11	Antwerpen	63122667	Vlaanderen	INNO-LIPA	2009
46	45-49	M	4	21	Brussels	102683720700	Brussels	INNO-LIPA	2009
54	50-54	F	1	25	BrabantWallon	D94887P	Wallonie	INNO-LIPA	2009
56	55-59	F	4	25	BrabantWallon	AW3590R	Wallonie	INNO-LIPA	2009
57	55-59	F	2	62	Liège	16-090617-002301	Wallonie	INNO-LIPA	2009
57	55-59	F	1	21	Brussels	C73618A	Brussels	INNO-LIPA	2009
32	30-34	M	3	21	Brussels	102801650700	Brussels	INNO-LIPA	2009
42	40-44	M	3	11	Antwerpen	ZNA0772	Vlaanderen	INNO-LIPA	2009
46	45-49	M	3	21	Brussels	BJ6845K	Brussels	INNO-LIPA	2009
68	65-69	M	1	25	BrabantWallon	AB5027F	Wallonie	INNO-LIPA	2009
36	35-39	M	3	31	WestVlaanderen	AZGR014	Vlaanderen	INNO-LIPA	2009
45	45-49	F	3	13	Antwerpen	63129951	Vlaanderen	INNO-LIPA	2009
46	45-49	F	5	11	Antwerpen	63126072	Vlaanderen	INNO-LIPA	2009
53	50-54	M	1	24	VlaamsBrabant	61554788	Vlaanderen	INNO-LIPA	2009
53	50-54	F	2	21	Brussels	602492660700	Brussels	INNO-LIPA	2009
60	60-64	M	3	63	Liège	16-090619-002601	Wallonie	INNO-LIPA	2009
74	70-74	F	1	12	Antwerpen	80611387	Vlaanderen	INNO-LIPA	2009
45	45-49	M	3	21	Brussels	102756150700	Brussels	INNO-LIPA	2009
27	25-29	M	3	63	Liège	0905-16791	Wallonie	INNO-LIPA	2009
32	30-34	M	1	21	Brussels	501723410700	Brussels	INNO-LIPA	2009
32	30-34	F	4	62	Liège	0905-16792	Wallonie	INNO-LIPA	2009
37	35-39	M	1	62	Liège	0906-15212	Wallonie	INNO-LIPA	2009
37	35-39	M	1	35	WestVlaanderen	63133185	Vlaanderen	INNO-LIPA	2009
39	35-39	M	3	21	Brussels	BE1445R	Brussels	INNO-LIPA	2009
41	40-44	M	1	11	Antwerpen	ZNA0773	Vlaanderen	INNO-LIPA	2009
44	40-44	M	1	63	Liège	0906-15186	Wallonie	INNO-LIPA	2009
46	45-49	M	3	11	Antwerpen	63135081	Vlaanderen	INNO-LIPA	2009
46	45-49	M	1	21	Brussels	102694440700	Brussels	INNO-LIPA	2009
46	45-49	F	1	62	Liège	0906-15183	Wallonie	INNO-LIPA	2009
46	45-49	M	1	21	Brussels	BJ6805A	Brussels	INNO-LIPA	2009
46	45-49	M	4	21	Brussels	BJ6807C	Brussels	INNO-LIPA	2009
55	55-59	F	1	62	Liège	0905-16790	Wallonie	INNO-LIPA	2009
55	55-59	F	1	62	Liège	0906-15192	Wallonie	INNO-LIPA	2009
57	55-59	F	2	63	Liège	0905-16793	Wallonie	INNO-LIPA	2009
61	60-64	M	4		UNK	L43877A	UNK	INNO-LIPA	2009
76	75-79	M	1	62	Liège	0906-15203	Wallonie	INNO-LIPA	2009
62	60-64	F	1	63	Liège	16-090623-009601	Wallonie	INNO-LIPA	2009
39	35-39	F	2	71	Limburg	63159909	Vlaanderen	INNO-LIPA	2009
40	40-44	F	3	62	Liège	0906-69164	Wallonie	INNO-LIPA	2009
62	60-64	F	1	53	Hainaut	BJ6775P	Wallonie	INNO-LIPA	2009
69	65-69	M	1	31	WestVlaanderen	SJ9F240641	Vlaanderen	INNO-LIPA	2009
27	25-29	M	1	11	Antwerpen	ZNA0774	Vlaanderen	INNO-LIPA	2009
28	25-29	M	1	11	Antwerpen	90664650	Vlaanderen	ABBOTT	2009
33	30-34	F	3	21	Brussels	211183760700	Brussels	INNO-LIPA	2009
40	40-44	M	1	11	Antwerpen	MI 0906 4019	Vlaanderen	INNO-LIPA	2009
43	40-44	M	4	62	Liège	0906-16060	Wallonie	INNO-LIPA	2009
45	45-49	M	1	11	Antwerpen	MI 0906 4309	Vlaanderen	INNO-LIPA	2009
46	45-49	M	1	21	Brussels	102702460700	Brussels	INNO-LIPA	2009
55	55-59	F	3	62	Liège	0906-69802	Wallonie	INNO-LIPA	2009
84	80-84	M	1	71	Limburg	MI 0906 5378	Vlaanderen	INNO-LIPA	2009
94	90-95	F	1	11	Antwerpen	ZNA0968	Vlaanderen	INNO-LIPA	2009
32	30-34	M	3	23	VlaamsBrabant	ZNA0775	Vlaanderen	INNO-LIPA	2009
33	30-34	F	1	53	Hainaut	BJ6808D	Wallonie	INNO-LIPA	2009
42	40-44	F	3	62	Liège	0906-16429	Wallonie	INNO-LIPA	2009
51	50-54	M	3	53	Hainaut	UCL015	Wallonie	INNO-LIPA	2009
30	30-34	M	3	11	Antwerpen	ZNA0778	Vlaanderen	INNO-LIPA	2009
34	30-34	F	4	11	Antwerpen	ZNA0777	Vlaanderen	INNO-LIPA	2009
38	35-39	M	3	11	Antwerpen	63160220	Vlaanderen	INNO-LIPA	2009
44	40-44	M	1	11	Antwerpen	ZNA0776	Vlaanderen	INNO-LIPA	2009
51	50-54	M	1	57	Hainaut	BJ6678P	Wallonie	INNO-LIPA	2009
72	70-74	M	1	62	Liège	16-090629-013701	Wallonie	INNO-LIPA	2009
35	35-39	F	1	23	VlaamsBrabant	63156699	Vlaanderen	INNO-LIPA	2009
37	35-39	M	5	24	VlaamsBrabant	78850914	Vlaanderen	INNO-LIPA	2009
39	35-39	F	3	71	Limburg	79611000	Vlaanderen	INNO-LIPA	2009
40	40-44	M	1	21	Brussels	102712170700	Brussels	INNO-LIPA	2009
50	50-54	M	1	21	Brussels	S71115U	Brussels	INNO-LIPA	2009
68	65-69	F	2	11	Antwerpen	ZNA0779	Vlaanderen	INNO-LIPA	2009
69	65-69	F	1	23	VlaamsBrabant	75066167	Vlaanderen	INNO-LIPA	2009
	UNK	F	1	34	WestVlaanderen	00252--0907M	Vlaanderen	HOMESEQ	2009
	UNK	M	1	33	WestVlaanderen	01819--0905M	Vlaanderen	HOMESEQ	2009
	UNK	M	5	36	WestVlaanderen	02007--0909R	Vlaanderen	HOMESEQ	2009
	UNK	M	4	34	WestVlaanderen	06870--0909M	Vlaanderen	HOMESEQ	2009
	UNK	F	1	34	WestVlaanderen	07422--0903M	Vlaanderen	HOMESEQ	2009
	UNK	F	1	36	WestVlaanderen	08204--0907R	Vlaanderen	HOMESEQ	2009
	UNK	F	4	34	WestVlaanderen	08846--0908R	Vlaanderen	HOMESEQ	2009
	UNK	F	1	36	WestVlaanderen	08958--0912R	Vlaanderen	HOMESEQ	2009
	UNK	F	1	36	WestVlaanderen	08982--0912R	Vlaanderen	HOMESEQ	2009
	UNK	M	1	33	WestVlaanderen	09181--0907R	Vlaanderen	HOMESEQ	2009
	UNK	M	1	36	WestVlaanderen	13927--0908R	Vlaanderen	HOMESEQ	2009
	UNK	M	1	36	WestVlaanderen	14140--0909R	Vlaanderen	HOMESEQ	2009
	UNK	F	1	36	WestVlaanderen	14197--0906R	Vlaanderen	HOMESEQ	2009
	UNK	F	1	31	WestVlaanderen	14939--0909R	Vlaanderen	HOMESEQ	2009
	UNK	M	1	33	WestVlaanderen	16346--0906M	Vlaanderen	HOMESEQ	2009
	UNK	F	5	34	WestVlaanderen	18541--0901R	Vlaanderen	HOMESEQ	2009
	UNK	M	3	34	WestVlaanderen	18545--0901R	Vlaanderen	HOMESEQ	2009
	UNK	M	1	36	WestVlaanderen	21805--0906R	Vlaanderen	HOMESEQ	2009
	UNK	F	1	36	WestVlaanderen	23623--0905R	Vlaanderen	HOMESEQ	2009
	UNK	M	1	34	WestVlaanderen	23713--0903R	Vlaanderen	HOMESEQ	2009
27	25-29	M	1	31	WestVlaanderen	SJ9A070688	Vlaanderen	INNO-LIPA	2009
28	25-29	M	3	82	Luxembourg	0901-11090	Wallonie	INNO-LIPA	2009
31	30-34	M	1	11	Antwerpen	ZNA0742	Vlaanderen	INNO-LIPA	2009
39	35-39	M	3	62	Liège	0901-11141	Wallonie	INNO-LIPA	2009
56	55-59	M	1	53	Hainaut	A63489Z	Wallonie	INNO-LIPA	2009
64	60-64	M	1	25	BrabantWallon	S74655U	Wallonie	INNO-LIPA	2009
31	30-34	UNK	3	11	Antwerpen	90712816	Vlaanderen	ABBOTT	2009
37	35-39	M	1	23	VlaamsBrabant	74667346	Vlaanderen	INNO-LIPA	2009
53	50-54	F	1	24	VlaamsBrabant	78143187	Vlaanderen	INNO-LIPA	2009
32	30-34	M	3	21	Brussels	BE1156H	Brussels	INNO-LIPA	2009
49	45-49	M	1	46	OostVlaanderen	60048727	Vlaanderen	INNO-LIPA	2009
32	30-34	M	4	11	Antwerpen	MI 0909 6223	Vlaanderen	INNO-LIPA	2009
35	35-39	M	1	85	Luxembourg	BE3369K	Wallonie	INNO-LIPA	2009
38	35-39	M	1	21	Brussels	102937580700	Brussels	INNO-LIPA	2009
42	40-44	M	1	11	Antwerpen	MI 0909 6981	Vlaanderen	INNO-LIPA	2009
43	40-44	M	3	11	Antwerpen	MI 0909 5276	Vlaanderen	INNO-LIPA	2009
43	40-44	M	1	12	Antwerpen	MI 0909 6831	Vlaanderen	INNO-LIPA	2009
47	45-49	M	1	44	OostVlaanderen	MI 0909 4563	Vlaanderen	INNO-LIPA	2009
49	45-49	F	4	11	Antwerpen	ZNA0810	Vlaanderen	INNO-LIPA	2009
49	45-49	F	3	35	WestVlaanderen	77733772	Vlaanderen	INNO-LIPA	2009
60	60-64	F	1	63	Liège	UCL032	Wallonie	INNO-LIPA	2009
39	35-39	F	3	11	Antwerpen	ZNA0830	Vlaanderen	INNO-LIPA	2009
42	40-44	M	1	11	Antwerpen	ZNA0829	Vlaanderen	INNO-LIPA	2009
45	45-49	M	3	31	WestVlaanderen	63579767	Vlaanderen	INNO-LIPA	2009
46	45-49	F	1	55	Hainaut	BE4967M	Wallonie	INNO-LIPA	2009
57	55-59	M	4	21	Brussels	63573190	Brussels	INNO-LIPA	2009
72	70-74	F	1	31	WestVlaanderen	SJ9L070571	Vlaanderen	INNO-LIPA	2009
29	25-29	M	1	21	Brussels	AD7333X	Brussels	INNO-LIPA	2009
33	30-34	F	1	11	Antwerpen	62907506	Vlaanderen	INNO-LIPA	2009
37	35-39	M	1	34	WestVlaanderen	SJ9G130721	Vlaanderen	INNO-LIPA	2009
40	40-44	M	3	31	WestVlaanderen	SJ9G130626	Vlaanderen	INNO-LIPA	2009
42	40-44	M	4	21	Brussels	211343510700	Brussels	INNO-LIPA	2009
45	45-49	M	4	21	Brussels	199286430700	Brussels	INNO-LIPA	2009
56	55-59	F	4	25	BrabantWallon	UCL017	Wallonie	INNO-LIPA	2009
47	45-49	M	4	12	Antwerpen	82724915	Vlaanderen	INNO-LIPA	2009
55	55-59	M	1	35	WestVlaanderen	90729946	Vlaanderen	ABBOTT	2009
68	65-69	F	2	21	Brussels	R54878D	Brussels	INNO-LIPA	2009
26	25-29	M	1	62	Liège	0907-13886	Wallonie	INNO-LIPA	2009
30	30-34	F	1	42	OostVlaanderen	63103840	Vlaanderen	INNO-LIPA	2009
34	30-34	M	3	63	Liège	0907-13075	Wallonie	INNO-LIPA	2009
39	35-39	M	3	21	Brussels	189665140700	Brussels	INNO-LIPA	2009
40	40-44	M	4	62	Liège	0907-13081	Wallonie	INNO-LIPA	2009
41	40-44	M	1	53	Hainaut	AY9963K	Wallonie	INNO-LIPA	2009
42	40-44	M	3	82	Luxembourg	0907-13128	Wallonie	INNO-LIPA	2009
45	45-49	F	4	62	Liège	16-090715-012601	Wallonie	INNO-LIPA	2009
58	55-59	M	1	25	BrabantWallon	BE4915X	Wallonie	INNO-LIPA	2009
33	30-34	M	1	53	Hainaut	UCL019	Wallonie	INNO-LIPA	2009
24	20-24	F	1	11	Antwerpen	ZNA0971	Vlaanderen	INNO-LIPA	2009
47	45-49	M	1	21	Brussels	102752510700	Brussels	INNO-LIPA	2009
57	55-59	M	1	11	Antwerpen	ZNA0782	Vlaanderen	INNO-LIPA	2009
58	55-59	M	3	62	Liège	0907-13649	Wallonie	INNO-LIPA	2009
20	20-24	F	1	71	Limburg	63111280	Vlaanderen	INNO-LIPA	2009
23	20-24	M	1	71	Limburg	83240317	Vlaanderen	INNO-LIPA	2009
27	25-29	M	1	73	Limburg	16-090720-002901	Vlaanderen	INNO-LIPA	2009
43	40-44	M	1	21	Brussels	T01177M	Brussels	INNO-LIPA	2009
55	55-59	F	4	21	Brussels	L92414D	Brussels	INNO-LIPA	2009
66	65-69	M	1		UNK	80639255	UNK	INNO-LIPA	2009
69	65-69	F	4	21	Brussels	102755630700	Brussels	INNO-LIPA	2009
75	75-79	F	1	11	Antwerpen	80577331	Vlaanderen	INNO-LIPA	2009
79	75-79	F	4	21	Brussels	211398050700	Brussels	INNO-LIPA	2009
[truncated: 9,034 more rows]
